# Supplementary material for: (Z)-3-(3,4-Dimeth­oxy­benzyl­idene)-2,3-dihydro-1,5-benzothia­zepin-4(5H)-one
Source: Acta Crystallogr Sect E Struct Rep Online. 2013 Mar 23;69(Pt 4):o562–3. doi: 10.1107/S1600536813007423 (PMC3629613; doi:10.1107/S1600536813007423)
Supplement: Supplementary file 1 [file e-69-0o562-sup1.cif]

##############################################################################
#                                                                            #
# This CIF contains the data in a paper accepted for publication in          #
# Acta Crystallographica Section E. It conforms to the requirements of       #
# Notes for Authors for Acta Crystallographica Section E, and has been       #
# peer reviewed under the auspices of the IUCr Commission on Journals.       #
#                                                                            #
# Full details of the Crystallographic Information File format               #
# are given in the paper "The Crystallographic Information File (CIF):       #
# a New Standard Archive File for Crystallography" by S. R. Hall, F. H.      #
# Allen and I. D. Brown [Acta Cryst. (1991), A47, 655-685].                  #
#                                                                            #
# The current version of the core CIF dictionary is obtainable from          #
# ftp://ftp.iucr.org/pub/cif_core.dic.                                       #
#                                                                            #
# Software is freely available for graphical display of the structure(s)     #
# in this CIF. For information consult the CIF software page                 #
# http://www.iucr.org/resources/cif/software.                                #
#                                                                            #
# This file may be used for bona fide research purposes within the           #
# scientific community so long as proper attribution is given to the journal # 
# article from which it was obtained.                                        #
#                                                                            #
##############################################################################
data_global
_audit_creation_method     SHELXL-97
_journal_date_recd_electronic     2013-03-16
_journal_date_accepted     2013-03-18
_journal_name_full     'Acta Crystallographica, Section E'
_journal_year     2013
_journal_volume     69
_journal_issue      4
_journal_page_first     o562
_journal_page_last     o563
_journal_paper_category     QO
_journal_paper_doi     10.1107/S1600536813007423
_journal_coeditor_code     TK5207
_publ_contact_author_name     'S. Murugavel'
_publ_contact_author_address
;
Department of  Physics
Thanthai Periyar Government Institute of Technology
Vellore 632 002
India
;
_publ_contact_author_email     'smurugavel27@gmail.com'
_publ_contact_author_fax     '0416 091 2266652'
_publ_contact_author_phone     '091 9790084145'
_publ_section_title
;\
(<i>Z</i>)-3-(3,4-Dimethoxybenzylidene)-2,3-dihydro-1,5-benzothiazepin-\
4(5<i>H</i>)-one
;
loop_
    _publ_author_name
    _publ_author_footnote
    _publ_author_address
    'Bakthadoss, M.'
;
Additional correspondence author, e-mail: bhakthadoss@yahoo.com.
;
;
Department of Organic Chemistry
University of Madras
Maraimalai Campus
Chennai 600 025
India
;
    'Selvakumar, R.' ?
;
Department of Organic Chemistry
University of Madras
Maraimalai Campus
Chennai 600 025
India
;
    'Manikandan, N.' ?
;
Department of Physics
Bharathidasan Engineering College
Nattrampalli
Vellore 635 854
India
;
    'Murugavel, S.' ?
;
Department of Physics
Thanthai Periyar Government Institute of Technology
Vellore 632 002
India
;
data_I
_audit_creation_method     SHELXL-97
_chemical_name_systematic
;\
(<i>Z</i>)-3-(3,4-Dimethoxybenzylidene)-2,3-dihydro-\
1,5-benzothiazepin-4(5<i>H</i>)-one
;
_chemical_name_common     ?
_chemical_formula_moiety     'C18 H17 N O3 S'
_chemical_formula_sum     'C18 H17 N O3 S'
_chemical_formula_iupac     'C18 H17 N O3 S'
_chemical_formula_weight     327.39
_chemical_melting_point     ?
_symmetry_cell_setting     triclinic
_symmetry_space_group_name_H-M     'P -1'
_symmetry_space_group_name_Hall     '-P 1'
loop_
    _symmetry_equiv_pos_as_xyz
    'x, y, z'
    '-x, -y, -z'
_cell_length_a     7.0249(4)
_cell_length_b     10.7949(7)
_cell_length_c     10.8826(7)
_cell_angle_alpha     91.783(3)
_cell_angle_beta     97.562(2)
_cell_angle_gamma     108.512(2)
_cell_volume     773.42(8)
_cell_formula_units_Z     2
_cell_measurement_reflns_used     3172
_cell_measurement_theta_min     2.0
_cell_measurement_theta_max     26.4
_cell_measurement_temperature     293(2)
_exptl_crystal_description     'block'
_exptl_crystal_colour     'colourless'
_exptl_crystal_size_max     0.23
_exptl_crystal_size_mid     0.21
_exptl_crystal_size_min     0.15
_exptl_crystal_density_diffrn     1.406
_exptl_crystal_density_meas     ?
_exptl_crystal_density_method     'not measured'
_exptl_crystal_F_000     344
_exptl_absorpt_coefficient_mu     0.224
_exptl_absorpt_correction_type     multi-scan
_exptl_absorpt_process_details     '(SADABS; Sheldrick, 1996)'
_exptl_absorpt_correction_T_min     0.950
_exptl_absorpt_correction_T_max     0.967
_exptl_special_details     ?
_diffrn_ambient_temperature     293(2)
_diffrn_radiation_type     MoK\a
_diffrn_radiation_wavelength     0.71073
_diffrn_radiation_source     'fine-focus sealed tube'
_diffrn_radiation_monochromator     graphite
_diffrn_measurement_device_type     'Bruker APEXII CCD'
_diffrn_measurement_method     '\w scans'
_diffrn_detector_area_resol_mean     10.0
_diffrn_reflns_number     14052
_diffrn_reflns_av_R_equivalents     0.0319
_diffrn_reflns_av_sigmaI/netI     0.0245
_diffrn_reflns_theta_min     2.00
_diffrn_reflns_theta_max     26.39
_diffrn_reflns_theta_full     25.00
_diffrn_measured_fraction_theta_max     0.971
_diffrn_measured_fraction_theta_full     0.981
_diffrn_reflns_limit_h_min     -7
_diffrn_reflns_limit_h_max     8
_diffrn_reflns_limit_k_min     -13
_diffrn_reflns_limit_k_max     13
_diffrn_reflns_limit_l_min     -13
_diffrn_reflns_limit_l_max     13
_diffrn_standards_number     .
_diffrn_standards_interval_count     .
_diffrn_standards_interval_time     .
_diffrn_standards_decay_%     .
_refine_special_details
;
Refinement of <i>F</i>^2^ against ALL reflections. The weighted <i>R</i>-factor
<i>wR</i> and goodness of fit <i>S</i> are based on <i>F</i>^2^, conventional
<i>R</i>-factors <i>R</i> are based on <i>F</i>, with <i>F</i> set to zero for
negative <i>F</i>^2^. The threshold expression of <i>F</i>^2^ >
\s(<i>F</i>^2^) is used only for calculating <i>R</i>-factors(gt) <i>etc</i>.
and is not relevant to the choice of reflections for refinement.
<i>R</i>-factors based on <i>F</i>^2^ are statistically about twice as large
as those based on <i>F</i>, and <i>R</i>- factors based on ALL data will be
even larger.
;
_reflns_number_total     3082
_reflns_number_gt     2545
_reflns_threshold_expression     I>2\s(I)
_refine_ls_structure_factor_coef     Fsqd
_refine_ls_matrix_type     full
_refine_ls_R_factor_all     0.0495
_refine_ls_R_factor_gt     0.0387
_refine_ls_wR_factor_gt     0.1118
_refine_ls_wR_factor_ref     0.1212
_refine_ls_goodness_of_fit_ref     1.057
_refine_ls_restrained_S_all     1.057
_refine_ls_number_reflns     3082
_refine_ls_number_parameters     210
_refine_ls_number_restraints     0
_refine_ls_hydrogen_treatment     constr
_refine_ls_weighting_scheme     calc
_refine_ls_weighting_details
         'calc w=1/[\s^2^(Fo^2^)+(0.0639P)^2^+0.2592P] where P=(Fo^2^+2Fc^2^)/3'
_atom_sites_solution_hydrogens     geom
_atom_sites_solution_primary     direct
_atom_sites_solution_secondary     difmap
_refine_ls_shift/su_max     0.000
_refine_ls_shift/su_mean     0.000
_refine_diff_density_max     0.198
_refine_diff_density_min     -0.272
_refine_ls_extinction_method     none
_refine_ls_extinction_coef     ?
loop_
    _atom_type_symbol
    _atom_type_description
    _atom_type_scat_dispersion_real
    _atom_type_scat_dispersion_imag
    _atom_type_scat_source
    'C' 'C' 0.0033 0.0016
                         'International Tables Vol C Tables 4.2.6.8 and 6.1.1.4'
    'H' 'H' 0.0000 0.0000
                         'International Tables Vol C Tables 4.2.6.8 and 6.1.1.4'
    'N' 'N' 0.0061 0.0033
                         'International Tables Vol C Tables 4.2.6.8 and 6.1.1.4'
    'O' 'O' 0.0106 0.0060
                         'International Tables Vol C Tables 4.2.6.8 and 6.1.1.4'
    'S' 'S' 0.1246 0.1234
                         'International Tables Vol C Tables 4.2.6.8 and 6.1.1.4'
_computing_data_collection     'APEX2 (Bruker, 2004)'
_computing_cell_refinement     'APEX2 and SAINT (Bruker, 2004)'
_computing_data_reduction     'SAINT and XPREP (Bruker, 2004)'
_computing_structure_solution     'SHELXS97 (Sheldrick, 2008)'
_computing_structure_refinement     'SHELXL97 (Sheldrick, 2008)'
_computing_molecular_graphics     'ORTEP-3 for Windows (Farrugia, 2012)'
_computing_publication_material
                           'SHELXL97 (Sheldrick, 2008) and  PLATON (Spek, 2009)'
loop_
    _atom_site_type_symbol
    _atom_site_label
    _atom_site_fract_x
    _atom_site_fract_y
    _atom_site_fract_z
    _atom_site_U_iso_or_equiv
    _atom_site_adp_type
    _atom_site_calc_flag
    _atom_site_refinement_flags
    _atom_site_occupancy
    _atom_site_symmetry_multiplicity
    _atom_site_disorder_assembly
    _atom_site_disorder_group
    C C1 0.4597(3) 0.39262(18) 0.80434(17) 0.0376(4) Uani d . 1 1 . .
    H H1A 0.4148 0.3283 0.8637 0.045 Uiso calc R 1 1 . .
    H H1B 0.6026 0.4069 0.8021 0.045 Uiso calc R 1 1 . .
    C C2 0.0821(3) 0.24463(18) 0.69445(17) 0.0380(4) Uani d . 1 1 . .
    C C3 -0.0277(3) 0.1295(2) 0.6198(2) 0.0540(6) Uani d . 1 1 . .
    H H3 0.0283 0.1052 0.5540 0.065 Uiso calc R 1 1 . .
    C C4 -0.2145(4) 0.0518(2) 0.6406(2) 0.0652(7) Uani d . 1 1 . .
    H H4 -0.2850 -0.0234 0.5888 0.078 Uiso calc R 1 1 . .
    C C5 -0.2977(3) 0.0860(2) 0.7392(2) 0.0570(6) Uani d . 1 1 . .
    H H5 -0.4239 0.0335 0.7550 0.068 Uiso calc R 1 1 . .
    C C6 -0.1924(3) 0.19819(19) 0.81356(19) 0.0431(5) Uani d . 1 1 . .
    H H6 -0.2490 0.2197 0.8803 0.052 Uiso calc R 1 1 . .
    C C7 -0.0035(3) 0.28146(16) 0.79304(16) 0.0329(4) Uani d . 1 1 . .
    C C8 0.2416(2) 0.50716(17) 0.89652(15) 0.0301(4) Uani d . 1 1 . .
    C C9 0.4315(2) 0.51723(17) 0.84463(15) 0.0313(4) Uani d . 1 1 . .
    C C10 0.5649(3) 0.63650(18) 0.83993(16) 0.0353(4) Uani d . 1 1 . .
    H H10 0.5326 0.7063 0.8735 0.042 Uiso calc R 1 1 . .
    C C11 0.7565(3) 0.67060(18) 0.78813(16) 0.0355(4) Uani d . 1 1 . .
    C C12 0.7840(3) 0.6025(2) 0.68579(18) 0.0456(5) Uani d . 1 1 . .
    H H12 0.6776 0.5306 0.6474 0.055 Uiso calc R 1 1 . .
    C C13 0.9667(3) 0.6391(2) 0.63934(18) 0.0452(5) Uani d . 1 1 . .
    H H13 0.9814 0.5914 0.5706 0.054 Uiso calc R 1 1 . .
    C C14 1.1265(3) 0.74520(18) 0.69391(17) 0.0364(4) Uani d . 1 1 . .
    C C15 1.1008(3) 0.81763(18) 0.79546(18) 0.0385(4) Uani d . 1 1 . .
    C C16 0.9179(3) 0.78086(18) 0.84029(18) 0.0387(4) Uani d . 1 1 . .
    H H16 0.9014 0.8306 0.9069 0.046 Uiso calc R 1 1 . .
    C C17 1.3474(3) 0.7111(2) 0.5578(2) 0.0515(5) Uani d . 1 1 . .
    H H17A 1.3216 0.6227 0.5804 0.077 Uiso calc R 1 1 . .
    H H17B 1.4859 0.7470 0.5441 0.077 Uiso calc R 1 1 . .
    H H17C 1.2584 0.7119 0.4831 0.077 Uiso calc R 1 1 . .
    C C18 1.2396(4) 1.0180(2) 0.9218(2) 0.0565(6) Uani d . 1 1 . .
    H H18A 1.1360 1.0494 0.8811 0.085 Uiso calc R 1 1 . .
    H H18B 1.3648 1.0894 0.9407 0.085 Uiso calc R 1 1 . .
    H H18C 1.1998 0.9813 0.9973 0.085 Uiso calc R 1 1 . .
    N N1 0.0766(2) 0.39577(14) 0.87516(14) 0.0350(3) Uani d . 1 1 . .
    H H1 -0.0038 0.3951 0.9285 0.042 Uiso calc R 1 1 . .
    O O1 0.23130(18) 0.59672(12) 0.96500(12) 0.0388(3) Uani d . 1 1 . .
    O O2 1.31183(19) 0.78823(14) 0.65586(13) 0.0472(4) Uani d . 1 1 . .
    O O3 1.2663(2) 0.92142(15) 0.84312(17) 0.0639(5) Uani d . 1 1 . .
    S S1 0.31690(7) 0.33116(5) 0.65216(5) 0.04745(18) Uani d . 1 1 . .
loop_
    _atom_site_aniso_label
    _atom_site_aniso_U_11
    _atom_site_aniso_U_22
    _atom_site_aniso_U_33
    _atom_site_aniso_U_12
    _atom_site_aniso_U_13
    _atom_site_aniso_U_23
    C1 0.0290(9) 0.0432(10) 0.0405(10) 0.0104(8) 0.0101(7) -0.0031(8)
    C2 0.0332(9) 0.0374(9) 0.0402(10) 0.0048(8) 0.0125(7) -0.0046(8)
    C3 0.0504(12) 0.0454(11) 0.0578(13) 0.0012(9) 0.0200(10) -0.0176(10)
    C4 0.0557(14) 0.0474(13) 0.0768(17) -0.0076(10) 0.0229(12) -0.0235(11)
    C5 0.0394(11) 0.0432(11) 0.0765(16) -0.0072(9) 0.0224(10) -0.0082(10)
    C6 0.0354(10) 0.0397(10) 0.0529(12) 0.0059(8) 0.0189(8) -0.0014(8)
    C7 0.0286(9) 0.0314(9) 0.0375(9) 0.0070(7) 0.0084(7) -0.0007(7)
    C8 0.0266(8) 0.0357(9) 0.0274(8) 0.0078(7) 0.0075(6) 0.0004(7)
    C9 0.0253(8) 0.0399(9) 0.0274(8) 0.0082(7) 0.0066(6) -0.0016(7)
    C10 0.0294(9) 0.0417(10) 0.0324(9) 0.0075(7) 0.0086(7) -0.0038(7)
    C11 0.0293(9) 0.0406(10) 0.0351(9) 0.0072(7) 0.0102(7) 0.0014(7)
    C12 0.0316(10) 0.0527(12) 0.0405(10) -0.0037(8) 0.0099(8) -0.0100(9)
    C13 0.0381(10) 0.0542(12) 0.0366(10) 0.0033(9) 0.0148(8) -0.0115(8)
    C14 0.0284(9) 0.0411(10) 0.0388(10) 0.0065(7) 0.0142(7) 0.0015(8)
    C15 0.0304(9) 0.0337(9) 0.0481(11) 0.0034(7) 0.0141(8) -0.0038(8)
    C16 0.0356(10) 0.0360(9) 0.0435(10) 0.0066(8) 0.0175(8) -0.0052(8)
    C17 0.0429(11) 0.0603(13) 0.0533(13) 0.0135(10) 0.0249(9) -0.0065(10)
    C18 0.0549(13) 0.0365(10) 0.0703(15) 0.0005(9) 0.0220(11) -0.0138(10)
    N1 0.0284(7) 0.0387(8) 0.0366(8) 0.0058(6) 0.0151(6) -0.0049(6)
    O1 0.0323(6) 0.0386(7) 0.0436(7) 0.0058(5) 0.0156(5) -0.0079(5)
    O2 0.0335(7) 0.0492(8) 0.0555(9) 0.0030(6) 0.0238(6) -0.0091(6)
    O3 0.0391(8) 0.0495(8) 0.0898(12) -0.0093(6) 0.0316(8) -0.0320(8)
    S1 0.0377(3) 0.0537(3) 0.0418(3) -0.0013(2) 0.0190(2) -0.0143(2)
_geom_special_details
;
All e.s.d.'s (except the e.s.d. in the dihedral angle between two l.s. planes)
are estimated using the full covariance matrix. The cell e.s.d.'s are taken
into account individually in the estimation of e.s.d.'s in distances, angles
and torsion angles; correlations between e.s.d.'s in cell parameters are only
used when they are defined by crystal symmetry. An approximate (isotropic)
treatment of cell e.s.d.'s is used for estimating e.s.d.'s involving l.s.
planes.
;
loop_
    _geom_bond_atom_site_label_1
    _geom_bond_atom_site_label_2
    _geom_bond_site_symmetry_2
    _geom_bond_distance
    _geom_bond_publ_flag
    C1 C9 . 1.482(2) ?
    C1 S1 . 1.8058(19) ?
    C1 H1A . 0.9700 ?
    C1 H1B . 0.9700 ?
    C2 C3 . 1.401(3) ?
    C2 C7 . 1.402(2) ?
    C2 S1 . 1.7471(18) ?
    C3 C4 . 1.367(3) ?
    C3 H3 . 0.9300 ?
    C4 C5 . 1.381(3) ?
    C4 H4 . 0.9300 ?
    C5 C6 . 1.372(3) ?
    C5 H5 . 0.9300 ?
    C6 C7 . 1.397(2) ?
    C6 H6 . 0.9300 ?
    C7 N1 . 1.413(2) ?
    C8 O1 . 1.229(2) ?
    C8 N1 . 1.368(2) ?
    C8 C9 . 1.490(2) ?
    C9 C10 . 1.337(2) ?
    C10 C11 . 1.470(2) ?
    C10 H10 . 0.9300 ?
    C11 C12 . 1.384(3) ?
    C11 C16 . 1.399(3) ?
    C12 C13 . 1.386(3) ?
    C12 H12 . 0.9300 ?
    C13 C14 . 1.375(3) ?
    C13 H13 . 0.9300 ?
    C14 O2 . 1.361(2) ?
    C14 C15 . 1.398(3) ?
    C15 O3 . 1.361(2) ?
    C15 C16 . 1.379(2) ?
    C16 H16 . 0.9300 ?
    C17 O2 . 1.428(2) ?
    C17 H17A . 0.9600 ?
    C17 H17B . 0.9600 ?
    C17 H17C . 0.9600 ?
    C18 O3 . 1.402(2) ?
    C18 H18A . 0.9600 ?
    C18 H18B . 0.9600 ?
    C18 H18C . 0.9600 ?
    N1 H1 . 0.8600 ?
loop_
    _geom_angle_atom_site_label_1
    _geom_angle_atom_site_label_2
    _geom_angle_atom_site_label_3
    _geom_angle_site_symmetry_1
    _geom_angle_site_symmetry_3
    _geom_angle
    _geom_angle_publ_flag
    C9 C1 S1 . . 110.58(13) ?
    C9 C1 H1A . . 109.5 ?
    S1 C1 H1A . . 109.5 ?
    C9 C1 H1B . . 109.5 ?
    S1 C1 H1B . . 109.5 ?
    H1A C1 H1B . . 108.1 ?
    C3 C2 C7 . . 118.76(17) ?
    C3 C2 S1 . . 115.26(14) ?
    C7 C2 S1 . . 125.97(14) ?
    C4 C3 C2 . . 122.1(2) ?
    C4 C3 H3 . . 118.9 ?
    C2 C3 H3 . . 118.9 ?
    C3 C4 C5 . . 119.4(2) ?
    C3 C4 H4 . . 120.3 ?
    C5 C4 H4 . . 120.3 ?
    C6 C5 C4 . . 119.4(2) ?
    C6 C5 H5 . . 120.3 ?
    C4 C5 H5 . . 120.3 ?
    C5 C6 C7 . . 122.66(18) ?
    C5 C6 H6 . . 118.7 ?
    C7 C6 H6 . . 118.7 ?
    C6 C7 C2 . . 117.63(16) ?
    C6 C7 N1 . . 114.53(15) ?
    C2 C7 N1 . . 127.83(16) ?
    O1 C8 N1 . . 117.55(14) ?
    O1 C8 C9 . . 120.94(15) ?
    N1 C8 C9 . . 121.42(15) ?
    C10 C9 C1 . . 124.92(16) ?
    C10 C9 C8 . . 118.22(16) ?
    C1 C9 C8 . . 116.85(15) ?
    C9 C10 C11 . . 127.81(17) ?
    C9 C10 H10 . . 116.1 ?
    C11 C10 H10 . . 116.1 ?
    C12 C11 C16 . . 117.39(16) ?
    C12 C11 C10 . . 123.42(17) ?
    C16 C11 C10 . . 119.12(16) ?
    C11 C12 C13 . . 121.42(18) ?
    C11 C12 H12 . . 119.3 ?
    C13 C12 H12 . . 119.3 ?
    C14 C13 C12 . . 120.63(17) ?
    C14 C13 H13 . . 119.7 ?
    C12 C13 H13 . . 119.7 ?
    O2 C14 C13 . . 125.04(16) ?
    O2 C14 C15 . . 115.91(16) ?
    C13 C14 C15 . . 119.05(16) ?
    O3 C15 C16 . . 125.11(17) ?
    O3 C15 C14 . . 115.09(15) ?
    C16 C15 C14 . . 119.80(17) ?
    C15 C16 C11 . . 121.66(17) ?
    C15 C16 H16 . . 119.2 ?
    C11 C16 H16 . . 119.2 ?
    O2 C17 H17A . . 109.5 ?
    O2 C17 H17B . . 109.5 ?
    H17A C17 H17B . . 109.5 ?
    O2 C17 H17C . . 109.5 ?
    H17A C17 H17C . . 109.5 ?
    H17B C17 H17C . . 109.5 ?
    O3 C18 H18A . . 109.5 ?
    O3 C18 H18B . . 109.5 ?
    H18A C18 H18B . . 109.5 ?
    O3 C18 H18C . . 109.5 ?
    H18A C18 H18C . . 109.5 ?
    H18B C18 H18C . . 109.5 ?
    C8 N1 C7 . . 139.93(14) ?
    C8 N1 H1 . . 110.0 ?
    C7 N1 H1 . . 110.0 ?
    C14 O2 C17 . . 117.20(15) ?
    C15 O3 C18 . . 118.52(15) ?
    C2 S1 C1 . . 99.66(9) ?
loop_
    _geom_torsion_atom_site_label_1
    _geom_torsion_atom_site_label_2
    _geom_torsion_atom_site_label_3
    _geom_torsion_atom_site_label_4
    _geom_torsion_site_symmetry_1
    _geom_torsion_site_symmetry_2
    _geom_torsion_site_symmetry_3
    _geom_torsion_site_symmetry_4
    _geom_torsion
    _geom_torsion_publ_flag
    C7 C2 C3 C4 . . . . -0.5(4) ?
    S1 C2 C3 C4 . . . . -179.5(2) ?
    C2 C3 C4 C5 . . . . -1.0(4) ?
    C3 C4 C5 C6 . . . . 0.8(4) ?
    C4 C5 C6 C7 . . . . 0.8(4) ?
    C5 C6 C7 C2 . . . . -2.2(3) ?
    C5 C6 C7 N1 . . . . 176.7(2) ?
    C3 C2 C7 C6 . . . . 2.0(3) ?
    S1 C2 C7 C6 . . . . -179.12(15) ?
    C3 C2 C7 N1 . . . . -176.80(19) ?
    S1 C2 C7 N1 . . . . 2.1(3) ?
    S1 C1 C9 C10 . . . . -100.97(18) ?
    S1 C1 C9 C8 . . . . 80.36(17) ?
    O1 C8 C9 C10 . . . . -21.0(2) ?
    N1 C8 C9 C10 . . . . 162.49(16) ?
    O1 C8 C9 C1 . . . . 157.79(16) ?
    N1 C8 C9 C1 . . . . -18.8(2) ?
    C1 C9 C10 C11 . . . . 4.2(3) ?
    C8 C9 C10 C11 . . . . -177.11(16) ?
    C9 C10 C11 C12 . . . . 34.0(3) ?
    C9 C10 C11 C16 . . . . -149.01(19) ?
    C16 C11 C12 C13 . . . . 2.2(3) ?
    C10 C11 C12 C13 . . . . 179.28(19) ?
    C11 C12 C13 C14 . . . . -0.2(3) ?
    C12 C13 C14 O2 . . . . 179.52(19) ?
    C12 C13 C14 C15 . . . . -1.4(3) ?
    O2 C14 C15 O3 . . . . -0.4(3) ?
    C13 C14 C15 O3 . . . . -179.59(19) ?
    O2 C14 C15 C16 . . . . -179.92(17) ?
    C13 C14 C15 C16 . . . . 0.9(3) ?
    O3 C15 C16 C11 . . . . -178.25(19) ?
    C14 C15 C16 C11 . . . . 1.2(3) ?
    C12 C11 C16 C15 . . . . -2.7(3) ?
    C10 C11 C16 C15 . . . . -179.90(18) ?
    O1 C8 N1 C7 . . . . 165.2(2) ?
    C9 C8 N1 C7 . . . . -18.2(3) ?
    C6 C7 N1 C8 . . . . -177.9(2) ?
    C2 C7 N1 C8 . . . . 0.9(4) ?
    C13 C14 O2 C17 . . . . -5.1(3) ?
    C15 C14 O2 C17 . . . . 175.83(18) ?
    C16 C15 O3 C18 . . . . -17.0(3) ?
    C14 C15 O3 C18 . . . . 163.5(2) ?
    C3 C2 S1 C1 . . . . -145.03(17) ?
    C7 C2 S1 C1 . . . . 36.02(19) ?
    C9 C1 S1 C2 . . . . -85.92(14) ?
loop_
    _geom_hbond_atom_site_label_D
    _geom_hbond_atom_site_label_H
    _geom_hbond_atom_site_label_A
    _geom_hbond_site_symmetry_A
    _geom_hbond_distance_DH
    _geom_hbond_distance_HA
    _geom_hbond_distance_DA
    _geom_hbond_angle_DHA
    C12 H12 S1 1 0.93 2.76 3.605(2) 151
    N1 H1 O1 2_567 0.86 2.12 2.967(2) 170
    C6 H6 O1 2_567 0.93 2.52 3.318(2) 144
    C5 H5 O3 1_345 0.93 2.46 3.377(3) 167
    C17 H17C Cg1 2_666 0.96 2.84 3.724(2) 154
    C18 H18A Cg1 1_665 0.96 2.90 3.841(3) 166
_iucr_refine_instructions_details
;
TITL MURUGAVELSM47 in P-1
CELL  0.71073   7.0249  10.7949  10.8826   91.783   97.562  108.512
ZERR     2.00   0.0004   0.0007   0.0007    0.003    0.002    0.002
LATT   1
SFAC  C    H    N    O    S
UNIT  36   34   2    6    2
MERG   2
FMAP   2
PLAN   20
BOND
EQIV $1 -X, 1-Y, 2-Z
HTAB N1 O1_$1
EQIV $2 -2+X, -1+Y, Z
HTAB C5 O3_$2
EQIV $3 -X, 1-Y, 2-Z
HTAB C6 O1_$3
ACTA 50
CONF
OMIT 0 0 1
BOND $H
L.S.   4
WGHT    0.063900    0.259200
FVAR       0.50077
MOLE    1
C1    1    0.459656    0.392619    0.804341    11.00000    0.02903    0.04317 =
         0.04054   -0.00311    0.01010    0.01042
AFIX  23
H1A   2    0.414776    0.328274    0.863653    11.00000   -1.20000
H1B   2    0.602590    0.406889    0.802127    11.00000   -1.20000
AFIX   0
C2    1    0.082148    0.244628    0.694446    11.00000    0.03322    0.03737 =
         0.04016   -0.00461    0.01254    0.00485
C3    1   -0.027725    0.129492    0.619778    11.00000    0.05040    0.04545 =
         0.05785   -0.01759    0.02004    0.00119
AFIX  43
H3    2    0.028267    0.105169    0.553950    11.00000   -1.20000
AFIX   0
C4    1   -0.214533    0.051796    0.640586    11.00000    0.05572    0.04741 =
         0.07683   -0.02346    0.02291   -0.00762
AFIX  43
H4    2   -0.285002   -0.023431    0.588805    11.00000   -1.20000
AFIX   0
C5    1   -0.297650    0.086017    0.739181    11.00000    0.03942    0.04324 =
         0.07648   -0.00819    0.02240   -0.00725
AFIX  43
H5    2   -0.423899    0.033478    0.755028    11.00000   -1.20000
AFIX   0
C6    1   -0.192370    0.198195    0.813556    11.00000    0.03541    0.03972 =
         0.05291   -0.00136    0.01892    0.00590
AFIX  43
H6    2   -0.249030    0.219702    0.880343    11.00000   -1.20000
AFIX   0
C7    1   -0.003456    0.281459    0.793044    11.00000    0.02864    0.03144 =
         0.03749   -0.00066    0.00842    0.00701
C8    1    0.241626    0.507158    0.896521    11.00000    0.02658    0.03566 =
         0.02736    0.00038    0.00748    0.00784
C9    1    0.431540    0.517230    0.844635    11.00000    0.02531    0.03991 =
         0.02735   -0.00156    0.00656    0.00823
C10   1    0.564896    0.636503    0.839931    11.00000    0.02942    0.04174 =
         0.03245   -0.00378    0.00858    0.00752
AFIX  43
H10   2    0.532588    0.706260    0.873457    11.00000   -1.20000
AFIX   0
C11   1    0.756450    0.670605    0.788125    11.00000    0.02926    0.04062 =
         0.03506    0.00142    0.01019    0.00720
C12   1    0.784021    0.602477    0.685790    11.00000    0.03158    0.05269 =
         0.04052   -0.01000    0.00986   -0.00372
AFIX  43
H12   2    0.677646    0.530582    0.647365    11.00000   -1.20000
AFIX   0
C13   1    0.966736    0.639082    0.639337    11.00000    0.03807    0.05422 =
         0.03661   -0.01148    0.01477    0.00328
AFIX  43
H13   2    0.981412    0.591425    0.570599    11.00000   -1.20000
AFIX   0
C14   1    1.126541    0.745196    0.693907    11.00000    0.02844    0.04108 =
         0.03884    0.00147    0.01424    0.00655
C15   1    1.100817    0.817633    0.795457    11.00000    0.03044    0.03371 =
         0.04809   -0.00377    0.01415    0.00335
C16   1    0.917882    0.780864    0.840292    11.00000    0.03559    0.03604 =
         0.04355   -0.00520    0.01751    0.00663
AFIX  43
H16   2    0.901385    0.830625    0.906905    11.00000   -1.20000
AFIX   0
C17   1    1.347356    0.711137    0.557835    11.00000    0.04294    0.06034 =
         0.05329   -0.00654    0.02491    0.01349
AFIX 137
H17A  2    1.321648    0.622671    0.580392    11.00000   -1.50000
H17B  2    1.485865    0.746994    0.544107    11.00000   -1.50000
H17C  2    1.258437    0.711924    0.483114    11.00000   -1.50000
AFIX   0
C18   1    1.239628    1.017968    0.921757    11.00000    0.05493    0.03654 =
         0.07029   -0.01384    0.02203    0.00053
AFIX 137
H18A  2    1.135992    1.049354    0.881122    11.00000   -1.50000
H18B  2    1.364791    1.089360    0.940680    11.00000   -1.50000
H18C  2    1.199840    0.981323    0.997333    11.00000   -1.50000
AFIX   0
N1    3    0.076592    0.395774    0.875161    11.00000    0.02841    0.03865 =
         0.03656   -0.00491    0.01505    0.00581
AFIX  43
H1    2   -0.003756    0.395106    0.928507    11.00000   -1.20000
AFIX   0
O1    4    0.231298    0.596718    0.965005    11.00000    0.03227    0.03863 =
         0.04359   -0.00792    0.01556    0.00579
O2    4    1.311828    0.788230    0.655860    11.00000    0.03351    0.04920 =
         0.05552   -0.00910    0.02380    0.00297
O3    4    1.266289    0.921415    0.843115    11.00000    0.03914    0.04951 =
         0.08978   -0.03202    0.03156   -0.00935
S1    5    0.316898    0.331163    0.652155    11.00000    0.03774    0.05372 =
         0.04182   -0.01429    0.01904   -0.00135
HKLF 4
REM  MURUGAVELSM47 in P-1
REM R1 =  0.0387 for   2545 Fo > 4sig(Fo)  and  0.0495 for all   3082 data
REM    210 parameters refined using      0 restraints
END
WGHT      0.0464      0.3132
REM Highest difference peak  0.198,  deepest hole -0.272,  1-sigma level  0.047
Q1    1   0.4003  0.3646  0.7405  11.00000  0.05    0.20
Q2    1   0.4312  0.4568  0.8194  11.00000  0.05    0.18
Q3    1   0.0110  0.1979  0.6443  11.00000  0.05    0.17
Q4    1   0.4617  0.5846  0.7982  11.00000  0.05    0.17
Q5    1   1.0587  0.6820  0.6843  11.00000  0.05    0.17
Q6    1   0.3290  0.2491  0.6750  11.00000  0.05    0.17
Q7    1  -0.0322  0.0639  0.6719  11.00000  0.05    0.16
Q8    1   0.0555  0.1741  0.6850  11.00000  0.05    0.16
Q9    1   1.1362  0.7552  0.7751  11.00000  0.05    0.16
Q10   1   1.1652  0.9241  0.7850  11.00000  0.05    0.16
Q11   1   0.0621  0.2565  0.7643  11.00000  0.05    0.15
Q12   1   0.4921  0.7404  0.8464  11.00000  0.05    0.15
Q13   1   0.3558  0.4994  0.8741  11.00000  0.05    0.14
Q14   1   0.8190  0.7542  0.7820  11.00000  0.05    0.14
Q15   1   0.6373  0.5744  0.6042  11.00000  0.05    0.14
Q16   1   0.0880  0.3299  0.8680  11.00000  0.05    0.14
Q17   1   1.2488  0.8848  0.9113  11.00000  0.05    0.14
Q18   1   1.0040  0.8190  0.7972  11.00000  0.05    0.13
Q19   1   1.0346  0.7810  0.8352  11.00000  0.05    0.13
Q20   1   1.4274  1.0671  0.9629  11.00000  0.05    0.13
;
