# Supplementary material for: (Z)-3-(3,4-Dimeth­oxy­benzyl­idene)-2,3-dihydro-1,5-benzothia­zepin-4(5H)-one
Source: Acta Crystallogr Sect E Struct Rep Online. 2013 Mar 23;69(Pt 4):o562–3. doi: 10.1107/S1600536813007423 (PMC3629613; doi:10.1107/S1600536813007423)
Supplement: Supplementary file 2 [file e-69-0o562-Isup2.hkl]

#
# h,k,l, Fc-squared, Fo-squared, sigma(Fo-squared) and status flag
#
data_I
_shelx_title ' MURUGAVELSM47 in P-1'
_shelx_refln_list_code          4
_shelx_F_calc_maximum      206.15
_exptl_crystal_F_000       344.00
_reflns_d_resolution_high  0.7994
 
loop_
 _symmetry_equiv_pos_as_xyz
 'x, y, z'
 '-x, -y, -z'
 
_cell_length_a     7.0249
_cell_length_b    10.7949
_cell_length_c    10.8826
_cell_angle_alpha  91.783
_cell_angle_beta   97.562
_cell_angle_gamma 108.512
 
_shelx_F_squared_multiplier     1.000
 
loop_
 _refln_index_h
 _refln_index_k
 _refln_index_l
 _refln_F_squared_calc
 _refln_F_squared_meas
 _refln_F_squared_sigma
 _refln_observed_status
   1   0   0      815.88      837.31     15.81 o
   2   0   0     1816.68     1820.37     32.10 o
   3   0   0      621.39      634.29      9.21 o
   4   0   0      545.73      567.22      9.15 o
   5   0   0      111.66      103.14      2.12 o
   6   0   0       58.85       57.01      1.65 o
   7   0   0        0.65        0.98      0.62 o
   8   0   0       26.43       31.30      1.53 o
  -8   1   0        0.00       -0.30      0.69 o
  -7   1   0       25.59       27.95      1.67 o
  -6   1   0        6.16        6.99      0.68 o
  -5   1   0       30.98       32.18      1.10 o
  -4   1   0       26.66       29.67      0.87 o
  -3   1   0      452.89      478.72      5.73 o
  -2   1   0      478.47      466.93      5.59 o
  -1   1   0      119.44      112.21      1.45 o
   0   1   0     1218.51      704.10    109.02 o
   1   1   0     1026.57     1007.37     13.69 o
   2   1   0      209.48      223.33      4.76 o
   3   1   0      299.73      338.55      7.12 o
   4   1   0       80.31       76.61      1.68 o
   5   1   0      148.26      143.57      2.98 o
   6   1   0       11.29        9.76      1.57 o
   7   1   0        5.05        7.07      0.80 o
  -8   2   0        8.44        9.22      1.17 o
  -7   2   0       80.49       75.13      2.65 o
  -6   2   0       22.42       25.46      1.53 o
  -5   2   0       26.86       27.70      0.87 o
  -4   2   0       14.61       19.63      0.61 o
  -3   2   0      491.11      479.07      6.17 o
  -2   2   0      191.83      175.41      2.30 o
  -1   2   0     9370.07     8877.77    103.49 o
   0   2   0     1051.62     1067.69     12.54 o
   1   2   0     1233.55     1188.12     14.79 o
   2   2   0      613.17      644.04      9.35 o
   3   2   0      299.66      311.00      4.71 o
   4   2   0     1003.12      946.70     17.00 o
   5   2   0      442.75      443.57      8.27 o
   6   2   0      262.77      249.88      4.98 o
   7   2   0       69.35       70.17      3.85 o
  -8   3   0        7.26        8.66      1.21 o
  -7   3   0       38.77       37.80      1.96 o
  -6   3   0       14.28       13.70      0.78 o
  -5   3   0       91.56       89.49      1.72 o
  -4   3   0       54.83       49.40      1.29 o
  -3   3   0     1276.33     1240.33     15.62 o
  -2   3   0      280.18      282.71      3.85 o
  -1   3   0      417.76      419.45      4.70 o
   0   3   0     1404.95     1357.43     16.91 o
   1   3   0      111.81      115.05      1.85 o
   2   3   0      181.45      197.48      3.16 o
   3   3   0        3.35        7.91      0.64 o
   4   3   0      132.56      122.27      2.39 o
   5   3   0       28.28       29.56      1.16 o
   6   3   0       42.10       40.05      1.39 o
   7   3   0       16.88       19.00      1.15 o
  -8   4   0       11.95       13.94      1.54 o
  -7   4   0       16.35       16.09      1.03 o
  -6   4   0       14.17       12.88      0.78 o
  -5   4   0       17.47       19.40      0.73 o
  -4   4   0       90.31       92.22      1.69 o
  -3   4   0      261.18      226.54      4.14 o
  -2   4   0      306.38      281.35      3.96 o
  -1   4   0      553.74      564.94      6.32 o
   0   4   0      113.75      101.70      1.81 o
   1   4   0      195.38      214.63      6.23 o
   2   4   0       43.34       42.57      1.39 o
   3   4   0        5.61      172.23      7.46 o
   4   4   0      145.67      141.87      2.61 o
   5   4   0       12.97       11.92      0.84 o
   6   4   0        1.03        0.89      0.66 o
  -8   5   0       29.49       22.73      2.45 o
  -7   5   0      179.96      191.16      4.58 o
  -6   5   0        1.88        1.36      0.86 o
  -5   5   0        6.12        5.51      0.56 o
  -4   5   0        8.73       11.68      0.64 o
  -3   5   0      144.41      142.44      2.73 o
  -2   5   0      606.34      592.10      9.12 o
  -1   5   0      295.54      297.27      4.28 o
   0   5   0      118.47      135.71      2.82 o
   1   5   0     1805.47     1883.11     29.35 o
   2   5   0      156.74      128.43      2.64 o
   3   5   0      688.61      700.87     11.60 o
   4   5   0        0.95       -0.09      0.48 o
   5   5   0        3.44        3.91      0.82 o
   6   5   0      108.34      109.29      3.35 o
  -8   6   0        8.22        7.43      1.26 o
  -7   6   0       14.02       14.26      1.83 o
  -6   6   0       11.77       12.90      1.47 o
  -5   6   0      119.12      131.11      2.43 o
  -4   6   0        0.64        0.98      0.43 o
  -3   6   0      798.26      793.20     12.16 o
  -2   6   0       14.41       13.64      0.80 o
  -1   6   0      249.22      239.44      4.25 o
   0   6   0        6.25       14.13      0.74 o
   1   6   0       85.77       89.57      2.04 o
   2   6   0       25.95       28.78      1.10 o
   3   6   0       52.88       54.96      1.54 o
   4   6   0        5.62        8.04      0.87 o
   5   6   0       45.47       49.07      3.28 o
   6   6   0        6.14        3.50      0.97 o
  -8   7   0       90.63      100.83      3.89 o
  -7   7   0        3.68        2.17      1.09 o
  -6   7   0       12.41       10.52      1.28 o
  -5   7   0        1.17        2.58      0.65 o
  -4   7   0       46.67       48.67      1.72 o
  -3   7   0      444.44      447.09      7.41 o
  -2   7   0        0.01        3.54      0.70 o
  -1   7   0      263.77      260.78      4.70 o
   0   7   0      443.86      466.43      9.53 o
   1   7   0        2.51        1.69      0.58 o
   2   7   0      420.33      429.61      7.77 o
   3   7   0      129.80      123.35      3.54 o
   4   7   0       74.86       70.91      2.81 o
   5   7   0      106.87      124.27      6.97 o
  -8   8   0        3.01        2.01      1.27 o
  -7   8   0        3.99        3.00      1.21 o
  -6   8   0       82.71       87.06      4.07 o
  -5   8   0       48.66       47.53      1.93 o
  -4   8   0       10.89       13.32      1.65 o
  -3   8   0       52.98       55.15      1.96 o
  -2   8   0      231.01      215.33      4.61 o
  -1   8   0        5.97        5.89      0.78 o
   0   8   0        5.76        5.17      1.12 o
   1   8   0       40.80       41.26      1.66 o
   2   8   0      159.68      151.10      3.90 o
   3   8   0        2.07        1.53      0.75 o
   4   8   0       25.93       26.60      1.81 o
  -7   9   0        0.72        1.89      2.05 o
  -6   9   0       22.59       24.45      1.87 o
  -5   9   0       26.16       25.14      1.59 o
  -4   9   0        0.46       -0.16      0.71 o
  -3   9   0       17.48       18.02      1.35 o
  -2   9   0       51.24       51.87      2.03 o
  -1   9   0       36.57       34.00      2.73 o
   0   9   0        7.57        5.39      0.98 o
   1   9   0      126.89      108.50      3.69 o
   2   9   0       17.72       18.04      1.41 o
   3   9   0      125.12      124.91      4.06 o
   4   9   0       26.56       31.65      2.13 o
  -7  10   0       33.25       36.79      2.41 o
  -6  10   0       17.09       19.44      1.88 o
  -5  10   0        5.48        4.92      1.11 o
  -4  10   0      104.69      109.68      3.23 o
  -3  10   0       19.97       21.57      1.70 o
  -2  10   0       32.98       33.73      2.24 o
  -1  10   0      122.36      129.00      3.86 o
   0  10   0       67.16       67.19      3.05 o
   1  10   0      144.14      135.89      4.45 o
   2  10   0        7.55       17.62      4.42 o
   3  10   0        5.94        8.56      1.36 o
  -7  11   0        4.59        4.36      1.42 o
  -6  11   0        3.33        1.81      1.26 o
  -5  11   0        5.06        8.00      1.64 o
  -4  11   0       22.62       27.05      2.01 o
  -3  11   0        4.41        3.68      1.17 o
  -2  11   0       99.13      107.49      3.62 o
  -1  11   0       10.99       10.41      1.58 o
   0  11   0       21.16       22.07      1.96 o
   1  11   0       11.30       14.77      1.80 o
   2  11   0        0.00        1.90      1.47 o
  -6  12   0        6.03        1.65      1.49 o
  -5  12   0        3.05        4.84      1.62 o
  -4  12   0        9.81       11.05      2.69 o
  -3  12   0       24.08       25.43      2.38 o
  -2  12   0      119.07      128.73      4.75 o
  -1  12   0        1.17        0.87      0.98 o
   0  12   0       14.96       15.92      1.67 o
   1  12   0        2.31        5.16      1.48 o
  -4  13   0        7.89        9.46      1.69 o
  -3  13   0        8.99        9.55      1.77 o
  -2  13   0        0.27       -0.12      1.19 o
  -1  13   0        2.65        3.20      1.90 o
   1 -13   1        0.87        1.58      1.79 o
   2 -13   1        4.28        3.75      1.44 o
   3 -13   1        2.00        2.93      1.31 o
   4 -13   1        0.22        2.20      1.31 o
  -1 -12   1       27.13       28.45      3.79 o
   0 -12   1        1.08       -0.96      0.96 o
   1 -12   1       42.06       46.03      2.78 o
   2 -12   1        3.35        3.89      1.32 o
   3 -12   1        0.45       -0.10      1.05 o
   4 -12   1        4.01        2.77      1.20 o
   5 -12   1        0.00       -0.45      1.25 o
   6 -12   1        3.42        3.07      1.60 o
  -2 -11   1       26.33       25.73      4.84 o
  -1 -11   1       20.31       19.97      2.36 o
   0 -11   1        0.91        0.26      1.05 o
   1 -11   1       10.94       10.36      2.16 o
   2 -11   1        3.22        2.62      1.09 o
   3 -11   1       38.19       39.37      2.26 o
   4 -11   1        2.50        3.45      1.14 o
   5 -11   1       20.98       23.92      2.38 o
   6 -11   1        5.66        8.63      1.73 o
  -3 -10   1        4.30        4.49      1.19 o
  -2 -10   1        1.17        1.45      1.21 o
  -1 -10   1       25.39       25.76      1.90 o
   0 -10   1       14.41       14.30      1.58 o
   1 -10   1       54.14       45.70      3.35 o
   2 -10   1        1.22       -0.58      1.18 o
   3 -10   1        4.63        4.14      1.16 o
   4 -10   1       17.46       18.70      1.49 o
   5 -10   1      103.39      111.99      3.40 o
   6 -10   1        2.45        2.68      1.20 o
   7 -10   1       16.14       18.73      2.58 o
  -4  -9   1        6.74        6.56      1.58 o
  -3  -9   1       14.05       14.55      1.66 o
  -2  -9   1       49.95       41.81      2.71 o
  -1  -9   1       62.00       58.89      2.57 o
   0  -9   1       40.70       45.48      2.01 o
   1  -9   1        1.39        1.17      0.82 o
   2  -9   1        1.22        1.02      0.71 o
   3  -9   1      227.98      235.46      5.15 o
   4  -9   1       13.14       11.58      1.17 o
   5  -9   1        0.02        1.56      0.82 o
   6  -9   1        7.57        8.88      1.42 o
   7  -9   1       29.81       30.86      3.41 o
  -5  -8   1       22.23       23.25      3.07 o
  -4  -8   1        0.74        1.89      1.54 o
  -3  -8   1        1.60        3.05      0.90 o
  -2  -8   1      257.16      252.14      5.62 o
  -1  -8   1      225.08      240.23      4.89 o
   0  -8   1        7.36        7.44      1.26 o
   1  -8   1       13.74       14.45      1.10 o
   2  -8   1      126.45      128.45      3.19 o
   3  -8   1        8.04        4.79      0.90 o
   4  -8   1       46.75       40.93      1.79 o
   5  -8   1        0.55       -0.35      0.69 o
   6  -8   1        7.43        7.03      1.21 o
   7  -8   1        7.12       10.63      1.65 o
   8  -8   1       11.19        9.73      1.70 o
  -5  -7   1       38.24       45.39      1.92 o
  -4  -7   1      102.10      103.56      3.43 o
  -3  -7   1       32.11       28.73      2.21 o
  -2  -7   1        1.16        1.19      0.61 o
  -1  -7   1       45.76       57.52      2.15 o
   0  -7   1        3.18        1.31      0.52 o
   1  -7   1       15.42       20.31      1.03 o
   2  -7   1      514.00      515.78      9.15 o
   3  -7   1       16.83       17.93      1.01 o
   4  -7   1       49.82       47.89      1.62 o
   5  -7   1        0.18       -0.02      0.58 o
   6  -7   1       12.55       11.67      1.34 o
   7  -7   1       19.51       20.27      1.90 o
   8  -7   1        0.61        1.15      2.09 o
  -6  -6   1        9.64       11.05      1.23 o
  -5  -6   1       27.12       27.85      1.35 o
  -4  -6   1       15.13       22.35      1.72 o
  -3  -6   1       26.78       25.60      1.63 o
  -2  -6   1      380.89      352.36      5.77 o
  -1  -6   1        0.74        2.18      0.47 o
   0  -6   1        4.80        6.40      0.52 o
   1  -6   1      232.13      215.21      4.24 o
   2  -6   1       37.23       42.28      1.33 o
   3  -6   1        6.85        9.32      0.75 o
   4  -6   1       31.74       28.38      1.16 o
   5  -6   1        0.06       -0.41      0.41 o
   6  -6   1       48.00       51.24      1.89 o
   7  -6   1       38.59       34.55      2.13 o
   8  -6   1        4.84        3.66      1.40 o
  -6  -5   1       69.67       75.68      2.93 o
  -5  -5   1       33.76       31.19      1.29 o
  -4  -5   1      303.43      297.64      7.54 o
  -3  -5   1       34.33       28.22      1.00 o
  -2  -5   1      104.50      100.95      2.18 o
  -1  -5   1       18.67       12.43      0.66 o
   0  -5   1      439.75      382.09      5.63 o
   1  -5   1        1.29        0.64      0.36 o
   2  -5   1       34.47       25.20      0.98 o
   3  -5   1       53.84       39.05      1.21 o
   4  -5   1       43.96       40.69      1.71 o
   5  -5   1      203.18      208.22      3.33 o
   6  -5   1        1.21        1.61      0.64 o
   7  -5   1        0.60        0.71      0.75 o
   8  -5   1       26.85       33.42      2.99 o
  -6  -4   1       95.91       93.13      2.63 o
  -5  -4   1       22.26       23.28      1.04 o
  -4  -4   1      662.32      659.10     12.10 o
  -3  -4   1       54.59       55.81      1.86 o
  -2  -4   1        0.09        0.35      0.42 o
  -1  -4   1       82.87       95.06      1.49 o
   0  -4   1      540.82      524.74      7.41 o
   1  -4   1      711.36      744.38      7.85 o
   2  -4   1      233.24      225.52      3.30 o
   3  -4   1      191.09      176.39      3.61 o
   4  -4   1       80.78       73.64      1.48 o
   5  -4   1      392.45      409.87      6.19 o
   6  -4   1       11.68       10.63      0.86 o
   7  -4   1       53.73       53.77      1.98 o
   8  -4   1       10.94       12.66      1.93 o
  -5  -3   1      561.44      550.79     10.13 o
  -4  -3   1       19.32       23.12      1.39 o
  -3  -3   1      227.45      215.43      4.17 o
  -2  -3   1        3.26        1.68      0.23 o
  -1  -3   1      539.08      558.11      6.71 o
   0  -3   1      634.21      592.21      6.48 o
   1  -3   1       97.97      122.12      1.55 o
   2  -3   1       63.72       60.39      1.14 o
   3  -3   1       16.14       17.49      0.74 o
   4  -3   1      727.04      702.75      9.14 o
   5  -3   1       31.17       30.75      2.29 o
   6  -3   1       31.41       29.37      0.98 o
   7  -3   1       95.23       99.43      3.42 o
   8  -3   1        4.81        6.31      1.77 o
  -4  -2   1       20.15       20.06      0.93 o
  -3  -2   1     1544.07     1596.94     27.99 o
  -2  -2   1      298.33      254.32      3.83 o
  -1  -2   1      792.87      813.96      9.11 o
   0  -2   1     1684.78     1612.73     17.87 o
   1  -2   1      212.48      195.63      2.24 o
   2  -2   1       63.02       66.85      0.97 o
   3  -2   1        6.88        7.54      0.46 o
   4  -2   1      394.22      424.26      5.64 o
   5  -2   1       81.59       80.47      1.58 o
   6  -2   1      139.32      131.20      3.70 o
   7  -2   1        1.76        0.97      1.21 o
   8  -2   1        0.51        4.16      1.04 o
  -1  -1   1      167.53      171.84      2.15 o
   0  -1   1      116.00      119.19      2.15 o
   1  -1   1      206.57      210.96      2.66 o
   2  -1   1      262.56      252.90      3.00 o
   3  -1   1       16.72       15.41      0.46 o
   4  -1   1      125.00      125.47      1.89 o
   5  -1   1       60.73       66.55      1.89 o
   6  -1   1        2.69        2.59      0.90 o
   7  -1   1       24.24       23.06      2.99 o
   8  -1   1       26.24       28.68      2.25 o
  -6   0   1        3.93        6.28      0.70 o
  -5   0   1      201.30      202.64      4.43 o
  -4   0   1      107.82      131.19      2.69 o
  -3   0   1     1741.83     2042.66    159.52 o
  -2   0   1      139.76      148.55      7.48 o
  -1   0   1      811.52      868.32     12.11 o
   1   0   1      926.88      913.96      9.72 o
   2   0   1      367.31      391.76      4.48 o
   3   0   1      335.80      303.43      3.74 o
   4   0   1      974.15     1002.92     15.24 o
   5   0   1        3.03        2.61      0.46 o
   6   0   1      975.95      953.27     17.50 o
   7   0   1        1.32        0.76      0.73 o
   8   0   1        0.15       -0.01      0.78 o
  -8   1   1       56.06       61.66      3.30 o
  -7   1   1       29.53       28.95      1.15 o
  -6   1   1      175.69      160.98      3.40 o
  -5   1   1       33.54       28.48      1.03 o
  -3   1   1     2459.53     2591.53     34.28 o
  -2   1   1      220.51      205.48      2.42 o
  -1   1   1      120.30      101.45      1.24 o
   0   1   1      297.64      308.75      3.41 o
   1   1   1       77.28       57.14      0.80 o
   2   1   1      108.12      118.24      1.67 o
   3   1   1        0.58        0.49      0.20 o
   4   1   1        9.98        9.54      0.61 o
   5   1   1        9.20        8.13      0.69 o
   6   1   1      340.33      333.53      9.10 o
   7   1   1        6.91        7.48      0.94 o
  -8   2   1        0.55        2.19      0.77 o
  -7   2   1       41.57       42.05      2.46 o
  -6   2   1       60.68       54.84      1.69 o
  -5   2   1        0.33        1.16      0.38 o
  -4   2   1     1608.12     1728.44     22.97 o
  -3   2   1      144.03      144.38      2.19 o
  -2   2   1     1258.92     1189.46     13.27 o
  -1   2   1      487.62      514.00      5.65 o
   0   2   1     2050.22     2014.58     26.80 o
   1   2   1     1116.62     1103.46     13.82 o
   2   2   1      292.52      312.13      4.41 o
   3   2   1       16.03       12.71      0.49 o
   4   2   1       73.67       73.52      2.04 o
   5   2   1      591.08      579.65     10.85 o
   6   2   1        4.55        5.81      0.83 o
   7   2   1       39.20       38.05      1.77 o
  -8   3   1        5.05        7.55      1.09 o
  -7   3   1       22.73       20.50      2.52 o
  -6   3   1        0.60        0.97      0.37 o
  -5   3   1        2.14        0.98      0.32 o
  -4   3   1      479.79      500.51      7.60 o
  -3   3   1      148.62      142.56      2.17 o
  -2   3   1      849.65      779.39      9.36 o
  -1   3   1      460.78      457.35      5.12 o
   0   3   1        9.05        9.39      0.39 o
   1   3   1      353.58      317.46      4.38 o
   2   3   1        3.23        8.36      0.47 o
   3   3   1      342.55      354.95      6.29 o
   4   3   1       43.68       46.94      1.59 o
   5   3   1      230.88      261.52     13.27 o
   6   3   1        7.60        7.65      0.95 o
   7   3   1       25.94       30.41      1.67 o
  -8   4   1       60.72       58.96      2.63 o
  -7   4   1        5.34        3.15      1.10 o
  -6   4   1      202.29      202.59      3.66 o
  -5   4   1       36.91       39.07      1.09 o
  -4   4   1      144.87      144.64      2.50 o
  -3   4   1      277.40      273.65      4.01 o
  -2   4   1        6.46        2.25      0.36 o
  -1   4   1        5.06        3.93      0.32 o
   0   4   1      578.24      576.98      8.78 o
   1   4   1      195.43      215.62      3.14 o
   2   4   1       67.36       52.65      1.26 o
   3   4   1      528.20      511.00      6.78 o
   4   4   1      122.10      117.69      2.58 o
   6   4   1        8.91        7.37      0.99 o
  -8   5   1        0.33        1.80      1.34 o
  -7   5   1       18.47       18.71      2.04 o
  -6   5   1       12.03       14.78      1.00 o
  -5   5   1        2.96        3.93      0.48 o
  -4   5   1        7.57        6.89      0.57 o
  -3   5   1      291.55      265.01      3.93 o
  -2   5   1        3.72        3.60      0.76 o
  -1   5   1     1120.74     1165.23     17.23 o
   0   5   1      208.29      240.57      4.12 o
   1   5   1        0.41        2.21      0.41 o
   2   5   1      107.65      116.45      2.16 o
   3   5   1        0.90        0.88      0.34 o
   4   5   1        2.04        1.05      0.75 o
   5   5   1      109.29      108.95      3.42 o
   6   5   1       40.59       44.00      2.16 o
  -8   6   1        1.42        2.07      1.02 o
  -7   6   1       42.33       44.81      2.30 o
  -6   6   1       95.26       99.98      2.67 o
  -5   6   1      240.76      236.82      3.76 o
  -4   6   1       95.27      101.15      2.00 o
  -3   6   1      266.42      255.92      4.53 o
  -2   6   1       79.54       61.13      1.82 o
  -1   6   1      165.42      161.83      3.15 o
   0   6   1      157.63      153.36      3.16 o
   1   6   1       13.65       26.86      0.98 o
   2   6   1      112.06      106.89      2.16 o
   3   6   1      585.98      564.80      9.68 o
   4   6   1        4.54        6.25      0.74 o
   5   6   1        0.61        0.39      0.85 o
  -8   7   1        0.26       -0.26      0.99 o
  -7   7   1        4.38        4.97      1.19 o
  -6   7   1      177.04      184.50      4.74 o
  -5   7   1       13.85       15.94      1.03 o
  -4   7   1        0.64        0.68      0.50 o
  -3   7   1      143.81      164.00      3.08 o
  -2   7   1      571.43      549.72      9.70 o
  -1   7   1        1.33        0.85      0.54 o
   0   7   1        0.76        0.10      0.45 o
   1   7   1       25.59       22.39      1.00 o
   2   7   1      163.68      170.90      3.70 o
   3   7   1      188.24      167.93      4.14 o
   4   7   1        5.72        5.79      0.82 o
   5   7   1        1.21        1.02      1.21 o
  -8   8   1        1.83        0.89      1.31 o
  -7   8   1       54.91       62.76      3.32 o
  -6   8   1       78.56       76.50      2.89 o
  -5   8   1        2.53        0.78      0.79 o
  -4   8   1      376.98      381.37      7.34 o
  -3   8   1       16.80       19.29      1.15 o
  -2   8   1       38.02       35.86      1.60 o
  -1   8   1        1.68        2.01      0.60 o
   0   8   1      137.26      129.97      2.88 o
   1   8   1       38.66       36.64      1.47 o
   2   8   1      131.65      121.96      3.09 o
   3   8   1        2.33        1.32      0.92 o
   4   8   1       11.27       11.98      1.22 o
  -8   9   1        0.78       -0.18      1.24 o
  -7   9   1      122.89      128.94      4.77 o
  -6   9   1        1.69        2.29      1.03 o
  -5   9   1       64.65       67.28      2.38 o
  -4   9   1       78.37       77.90      2.57 o
  -3   9   1        0.69       -0.32      0.67 o
  -2   9   1       45.14       45.54      1.73 o
  -1   9   1       50.99       52.78      2.32 o
   0   9   1       86.47       84.86      2.55 o
   1   9   1        3.59        3.21      1.07 o
   2   9   1       83.80       78.79      2.70 o
   3   9   1       19.32       22.01      1.56 o
   4   9   1       17.84       19.92      2.63 o
  -7  10   1        6.69        6.53      1.69 o
  -6  10   1       10.88       10.60      1.56 o
  -5  10   1        8.77        8.64      1.44 o
  -4  10   1        3.05        1.74      0.89 o
  -3  10   1        7.19        5.26      1.15 o
  -2  10   1        7.30        6.54      1.05 o
  -1  10   1        4.78        4.26      0.97 o
   0  10   1      229.85      233.25      5.69 o
   1  10   1        0.53        1.93      0.93 o
   2  10   1       66.93       79.15      3.37 o
   3  10   1        2.00        2.39      1.05 o
  -7  11   1       67.09       71.02      3.34 o
  -6  11   1        0.91       -0.69      1.06 o
  -5  11   1        7.59        6.31      1.65 o
  -4  11   1       64.55       74.40      3.08 o
  -3  11   1        0.70        3.84      1.46 o
  -2  11   1       20.20       20.38      1.56 o
  -1  11   1       39.76       35.09      2.96 o
   0  11   1        0.15        1.47      1.14 o
   1  11   1        2.90        4.29      1.29 o
   2  11   1       59.51       62.84      5.46 o
  -6  12   1        0.27        2.59      1.40 o
  -5  12   1       28.57       27.16      2.64 o
  -4  12   1        3.32       -0.27      1.15 o
  -3  12   1       30.42       28.27      2.14 o
  -2  12   1      119.46      120.25      4.64 o
  -1  12   1        5.43        8.43      1.51 o
   0  12   1        2.11        1.38      1.46 o
   1  12   1        4.80        7.11      1.95 o
  -4  13   1        1.63        1.02      1.31 o
  -3  13   1       16.79       17.81      2.18 o
  -2  13   1        8.30        8.24      1.81 o
  -1  13   1       26.58       29.94      5.30 o
   1 -13   2        0.27       -0.49      1.18 o
   2 -13   2        8.22       10.73      1.80 o
   3 -13   2       29.05       34.33      2.71 o
   4 -13   2        0.16       -1.09      1.19 o
  -1 -12   2       22.82       22.99      2.64 o
   0 -12   2       24.14       26.19      2.98 o
   1 -12   2       11.67        9.52      1.64 o
   2 -12   2       34.14       37.49      2.58 o
   3 -12   2        9.02        8.20      1.45 o
   4 -12   2        4.86        5.80      1.40 o
   5 -12   2       14.90       13.28      2.10 o
  -2 -11   2       27.12       23.83      2.45 o
  -1 -11   2        6.60        2.90      1.61 o
   0 -11   2       83.27       84.79      3.53 o
   1 -11   2        1.60        1.02      1.05 o
   2 -11   2        9.42        8.91      1.38 o
   3 -11   2       15.63       14.99      1.78 o
   4 -11   2       15.27       15.76      1.96 o
   5 -11   2        1.19        0.32      1.32 o
   6 -11   2        4.25        4.09      1.71 o
  -3 -10   2       10.39       13.09      1.87 o
  -2 -10   2        2.76        5.89      1.60 o
  -1 -10   2       25.30       25.45      1.88 o
   0 -10   2       22.00       22.93      1.83 o
   1 -10   2       43.43       44.49      3.79 o
   2 -10   2        2.24        3.14      1.00 o
   3 -10   2       49.88       46.68      2.39 o
   4 -10   2       14.32       13.32      1.37 o
   5 -10   2        1.50        1.73      1.07 o
   6 -10   2        0.01       -0.97      0.97 o
   7 -10   2       12.69       11.58      1.72 o
  -4  -9   2       42.11       45.10      4.03 o
  -3  -9   2       13.07       11.51      2.01 o
  -2  -9   2       89.76       83.57      3.86 o
  -1  -9   2      185.25      193.89      5.42 o
   0  -9   2        0.33        1.03      0.73 o
   1  -9   2      248.93      252.77      5.91 o
   2  -9   2      131.90      141.71      4.59 o
   3  -9   2       12.54       11.62      1.18 o
   4  -9   2       60.03       62.49      2.33 o
   5  -9   2        0.13       -0.75      0.75 o
   6  -9   2        7.03        7.47      1.34 o
   7  -9   2        3.16        1.63      1.30 o
  -5  -8   2        5.02        2.94      2.25 o
  -4  -8   2        7.10        6.55      1.35 o
  -3  -8   2        4.11        5.93      1.48 o
  -2  -8   2       25.47       27.93      1.64 o
  -1  -8   2        0.41        0.72      0.64 o
   0  -8   2      146.08      144.52      3.36 o
   1  -8   2       26.54       23.78      1.29 o
   2  -8   2      108.99       97.77      2.69 o
   3  -8   2        4.09        4.62      0.85 o
   4  -8   2       80.02       77.42      2.49 o
   5  -8   2       34.24       34.48      1.99 o
   6  -8   2       25.92       23.05      1.79 o
   7  -8   2        0.11       -1.04      1.04 o
   8  -8   2        7.15        4.15      1.99 o
  -5  -7   2       91.86       88.51      3.11 o
  -4  -7   2        0.10       -0.86      0.86 o
  -3  -7   2        1.43       -0.65      0.69 o
  -2  -7   2      212.31      219.62      5.47 o
  -1  -7   2      141.99      134.37      3.33 o
   0  -7   2      827.76      849.80     14.79 o
   1  -7   2        0.72        1.30      0.53 o
   2  -7   2       17.66       23.51      2.13 o
   3  -7   2       60.04       70.36      1.96 o
   4  -7   2       10.89       10.79      1.04 o
   5  -7   2       15.53       16.63      1.21 o
   6  -7   2        4.83        2.96      0.99 o
   7  -7   2        3.06        0.95      1.14 o
   8  -7   2       61.02       66.74      3.32 o
  -6  -6   2       18.86       24.24      1.47 o
  -5  -6   2        0.27       -0.82      0.82 o
  -4  -6   2        1.89        2.69      1.00 o
  -3  -6   2      112.00      113.24      2.54 o
  -2  -6   2       26.90       25.03      1.22 o
  -1  -6   2      107.20      104.15      1.93 o
   0  -6   2      111.38      102.37      1.91 o
   1  -6   2       30.64       26.34      0.98 o
   2  -6   2      157.93      168.98      3.02 o
   3  -6   2        3.53        5.27      0.66 o
   4  -6   2       58.86       47.88      1.70 o
   5  -6   2       35.54       34.16      1.84 o
   6  -6   2        3.44        6.35      1.04 o
   7  -6   2       13.40       14.52      1.77 o
   8  -6   2       13.85       17.64      1.79 o
  -6  -5   2       29.25       27.81      1.37 o
  -5  -5   2       50.80       53.86      2.39 o
  -4  -5   2       62.45       59.36      2.21 o
  -3  -5   2        1.70        1.88      0.51 o
  -2  -5   2        0.07        0.19      0.31 o
   0  -5   2       67.54       63.23      1.31 o
   1  -5   2      480.73      435.09      6.40 o
   2  -5   2       44.44       41.14      1.16 o
   3  -5   2       42.55       42.83      1.15 o
   4  -5   2      240.24      230.23      3.85 o
   5  -5   2       40.83       34.24      1.11 o
   6  -5   2       73.00       75.31      2.27 o
   7  -5   2        4.13        3.15      1.17 o
   8  -5   2        1.01        1.51      0.98 o
  -6  -4   2       64.04       61.65      3.27 o
  -5  -4   2      117.88      110.58      3.99 o
  -4  -4   2      513.16      534.47      9.89 o
  -3  -4   2      638.31      600.10      9.88 o
  -2  -4   2      242.27      233.97      3.26 o
  -1  -4   2      546.22      563.54      6.94 o
   0  -4   2      703.70      670.65      8.71 o
   1  -4   2     1729.91     1748.98     19.64 o
   2  -4   2     3116.29     3022.81     35.41 o
   3  -4   2      113.70      102.25      1.84 o
   4  -4   2       27.86       32.05      0.96 o
   5  -4   2        8.85        6.52      0.57 o
   6  -4   2        4.75        3.60      0.69 o
   7  -4   2        4.41        4.97      0.90 o
   8  -4   2       12.53       15.74      2.31 o
  -5  -3   2        1.08       -0.34      0.46 o
  -4  -3   2       26.48       27.26      0.78 o
  -3  -3   2        0.38        0.58      0.26 o
  -2  -3   2     1487.21     1581.24     21.10 o
  -1  -3   2       15.12       11.40      0.57 o
   0  -3   2      173.14      169.64      2.10 o
   1  -3   2      525.45      521.03      5.58 o
   2  -3   2       91.06       85.46      1.63 o
   3  -3   2        1.83        1.82      0.30 o
   4  -3   2       63.55       66.24      1.36 o
   5  -3   2       10.30        9.48      0.86 o
   6  -3   2       76.70       82.78      2.20 o
   7  -3   2        5.86        6.21      0.84 o
   8  -3   2        7.08        9.80      1.93 o
  -3  -2   2      402.43      443.66      7.95 o
  -2  -2   2     1194.21     1287.72     15.96 o
  -1  -2   2     2751.71     2781.24     30.67 o
   0  -2   2     3238.39     3268.23     34.39 o
   1  -2   2    42496.09    37777.01    379.19 o
   2  -2   2      208.43      222.19      2.79 o
   3  -2   2      553.79      538.01      6.65 o
   4  -2   2      163.14      150.12      2.51 o
   5  -2   2      215.25      215.99      3.46 o
   6  -2   2      111.73      110.45      2.85 o
   7  -2   2        9.90       12.13      1.41 o
   8  -2   2        1.25        1.35      1.01 o
  -2  -1   2       98.37      111.26      1.77 o
  -1  -1   2      241.17      235.24      2.62 o
   0  -1   2       90.96      126.70      3.57 o
   1  -1   2      196.69      218.10      2.55 o
   2  -1   2       51.48       66.47      1.94 o
   3  -1   2       76.42       80.51      2.13 o
   4  -1   2       35.37       33.25      1.08 o
   5  -1   2      323.04      320.94      4.78 o
   6  -1   2       98.97      101.35      3.29 o
   7  -1   2        4.72        5.10      1.07 o
   8  -1   2        1.11        2.70      1.01 o
  -4   0   2      438.70      442.41      9.22 o
  -3   0   2       52.05       59.71      3.13 o
  -2   0   2     1201.70     1228.48     15.39 o
  -1   0   2      198.55      203.47      2.55 o
   0   0   2     5248.53     5318.27     56.01 o
   1   0   2       27.65       33.93      0.56 o
   2   0   2      343.40      307.53      3.84 o
   3   0   2       81.72       82.37      1.38 o
   4   0   2      209.20      213.15      3.12 o
   5   0   2      816.79      795.68     10.92 o
   6   0   2       85.08       82.90      2.85 o
   7   0   2      111.41      115.23      3.69 o
  -8   1   2       10.41       10.02      1.06 o
  -7   1   2        1.43        1.98      0.50 o
  -6   1   2       60.04       51.57      1.68 o
  -5   1   2      133.47      122.31      2.60 o
  -4   1   2      121.05      115.55      2.16 o
  -3   1   2      138.38      169.20      2.46 o
  -2   1   2     2476.51     2469.71     27.28 o
  -1   1   2      993.29     1040.12     11.90 o
   0   1   2      100.32      116.46      1.53 o
   1   1   2      318.37      317.36      3.58 o
   2   1   2        0.49        0.29      0.16 o
   3   1   2      470.36      497.88      7.94 o
   4   1   2       31.67       30.38      0.90 o
   5   1   2      115.52      118.09      2.93 o
   6   1   2       21.94       21.23      1.42 o
   7   1   2        6.44        8.31      1.54 o
  -8   2   2        6.94        5.39      0.90 o
  -7   2   2       12.53       11.57      1.03 o
  -6   2   2       45.74       48.99      1.82 o
  -5   2   2       36.46       37.16      1.29 o
  -4   2   2      196.89      199.56      2.78 o
  -3   2   2       43.17       52.23      0.98 o
  -2   2   2     1567.18     1553.80     18.25 o
  -1   2   2     1351.03     1303.00     18.22 o
   0   2   2      231.45      241.84      3.00 o
   1   2   2       79.33       79.45      1.41 o
   2   2   2      650.67      675.93     10.00 o
   3   2   2       37.78       34.28      0.94 o
   4   2   2        5.17        5.04      0.44 o
   5   2   2       40.37       41.16      2.38 o
   6   2   2        7.03        6.64      0.96 o
   7   2   2        6.23        5.89      1.06 o
  -8   3   2        3.98        5.33      1.70 o
  -7   3   2       88.61       76.19      2.67 o
  -6   3   2      263.01      263.19      5.51 o
  -5   3   2      161.65      168.69      3.27 o
  -4   3   2        2.75       -0.13      0.29 o
  -3   3   2       16.02       11.52      0.46 o
  -2   3   2      232.93      252.07      3.53 o
  -1   3   2      720.36      717.18      8.14 o
   0   3   2      229.56      230.65      3.29 o
   1   3   2      136.24      151.66      2.33 o
   2   3   2     2063.58     2213.48     46.17 o
   3   3   2      152.40      139.19      2.34 o
   4   3   2      685.99      695.37     11.83 o
   5   3   2        1.58        2.58      0.77 o
   6   3   2        4.59        4.28      0.91 o
   7   3   2       65.50       70.77      2.84 o
  -8   4   2       19.68       22.35      2.29 o
  -7   4   2        5.03        3.60      0.97 o
  -6   4   2        0.00        0.47      0.44 o
  -5   4   2      314.27      319.82      5.22 o
  -4   4   2       57.76       65.86      1.34 o
  -3   4   2        0.94       -0.26      0.26 o
  -2   4   2     2527.27     2633.02     35.55 o
  -1   4   2       10.30       11.33      0.56 o
   0   4   2      759.43      773.42     10.75 o
   1   4   2       31.11       47.99      1.11 o
   2   4   2       21.05       26.22      0.87 o
   3   4   2      139.16      136.11      2.55 o
   4   4   2       44.50       46.00      1.29 o
   5   4   2        1.54        1.35      0.76 o
   6   4   2       53.18       49.61      2.27 o
  -8   5   2       82.08       83.10      4.91 o
  -7   5   2       85.37       82.93      2.93 o
  -6   5   2        2.95        3.87      0.92 o
  -5   5   2        0.80        0.71      0.38 o
  -4   5   2        1.26        1.84      0.42 o
  -3   5   2       81.54       82.14      1.71 o
  -2   5   2      974.18     1035.66     15.43 o
  -1   5   2       44.93       60.46      1.44 o
   0   5   2      163.16      157.88      2.76 o
   1   5   2      261.76      288.92      4.22 o
   2   5   2       10.03        9.89      0.65 o
   3   5   2      444.37      451.01      6.60 o
   4   5   2       61.55       63.26      2.35 o
   5   5   2       50.91       45.00      2.92 o
   6   5   2       77.48       84.04      3.20 o
  -8   6   2       14.07       12.99      1.62 o
  -7   6   2       72.60       70.83      2.85 o
  -6   6   2        2.39        2.89      0.78 o
  -5   6   2      141.40      145.16      3.29 o
  -4   6   2      281.25      272.17      4.45 o
  -3   6   2      186.46      197.27      3.72 o
  -2   6   2       98.61       98.04      3.12 o
  -1   6   2      577.44      560.27      8.20 o
   0   6   2      147.76      161.48      3.29 o
   1   6   2      119.60      109.34      2.24 o
   2   6   2      155.37      142.78      2.54 o
   3   6   2      223.17      202.15      4.16 o
   4   6   2       10.65        9.71      0.96 o
   5   6   2       10.55       13.10      1.40 o
  -8   7   2       11.61        7.67      1.73 o
  -7   7   2       50.12       50.60      2.61 o
  -6   7   2        1.00        1.85      1.11 o
  -5   7   2      141.95      145.43      3.48 o
  -4   7   2       81.81       78.27      2.10 o
  -3   7   2        0.03       -0.47      0.47 o
  -2   7   2        4.74        4.28      0.69 o
  -1   7   2        6.23        3.64      0.59 o
   0   7   2        0.30        0.65      0.44 o
   1   7   2        0.09        0.07      0.47 o
   2   7   2      133.76      124.65      3.33 o
   3   7   2        2.71        4.64      0.81 o
   4   7   2      103.64       95.39      3.27 o
   5   7   2       22.80       24.38      2.33 o
  -8   8   2        0.24       -1.06      1.21 o
  -7   8   2       59.59       61.07      3.05 o
  -6   8   2       60.17       63.48      2.63 o
  -5   8   2       73.92       80.75      2.56 o
  -4   8   2       20.80       18.51      1.38 o
  -3   8   2      250.22      269.12      5.03 o
  -2   8   2        2.05        2.26      0.66 o
  -1   8   2      155.51      147.58      2.99 o
   0   8   2      449.23      430.96      7.32 o
   1   8   2       69.14       69.33      2.19 o
   2   8   2      230.13      213.96      4.59 o
   3   8   2        0.03        0.70      0.81 o
   4   8   2       15.23       22.11      1.68 o
  -8   9   2        0.01       -1.44      1.44 o
  -7   9   2        7.51        9.70      1.73 o
  -6   9   2        0.03        0.59      0.97 o
  -5   9   2       15.43       17.94      2.21 o
  -4   9   2       19.01       24.63      1.55 o
  -3   9   2       66.21       76.33      2.28 o
  -2   9   2        2.02        3.45      0.78 o
  -1   9   2      406.19      397.69      7.65 o
   0   9   2       18.73       17.73      1.29 o
   1   9   2      107.39      106.82      3.29 o
   2   9   2        8.53        9.12      1.19 o
   3   9   2        3.72        2.85      1.11 o
  -7  10   2       34.95       33.01      2.64 o
  -6  10   2       10.69       11.36      1.56 o
  -5  10   2       18.87       17.09      1.75 o
  -4  10   2        6.55        8.45      1.20 o
  -3  10   2       62.27       57.25      3.00 o
  -2  10   2       77.20       75.35      2.58 o
  -1  10   2      182.71      179.78      4.36 o
   0  10   2        5.49        3.99      1.05 o
   1  10   2       31.88       32.50      1.95 o
   2  10   2        7.29       10.12      1.44 o
   3  10   2       15.83       18.66      1.91 o
  -7  11   2       12.99       21.09      3.51 o
  -6  11   2       29.15       36.85      2.48 o
  -5  11   2        0.85        0.95      1.24 o
  -4  11   2       34.26       31.12      2.23 o
  -3  11   2       14.86       16.89      1.71 o
  -2  11   2       28.32       28.43      2.01 o
  -1  11   2        9.90       10.80      1.36 o
   0  11   2       34.65       36.57      2.15 o
   1  11   2        7.49       11.07      1.76 o
   2  11   2       40.24       42.22      2.57 o
  -6  12   2        0.14        1.12      1.40 o
  -5  12   2       37.60       46.31      3.23 o
  -4  12   2       59.60       64.56      3.06 o
  -3  12   2        0.00       -0.88      1.11 o
  -2  12   2        6.23        3.95      1.54 o
  -1  12   2       30.46       27.94      2.38 o
   0  12   2        3.66        2.96      1.17 o
  -4  13   2        0.12       -0.21      1.25 o
  -3  13   2        0.02       -1.19      1.19 o
  -2  13   2       19.04       16.65      2.16 o
   1 -13   3        0.91        2.91      2.31 o
   2 -13   3        4.33        1.82      1.89 o
   3 -13   3        2.35       -1.17      1.17 o
  -1 -12   3        4.08        4.87      1.83 o
   0 -12   3        7.94       10.19      1.66 o
   1 -12   3       32.32       35.08      2.48 o
   2 -12   3       19.36       17.76      1.98 o
   3 -12   3        0.81        0.14      1.05 o
   4 -12   3        0.13       -0.90      1.00 o
   5 -12   3        9.68        7.27      1.80 o
  -2 -11   3        2.32        1.71      1.37 o
  -1 -11   3        4.90        5.45      3.01 o
   0 -11   3        6.95        5.44      1.42 o
   1 -11   3       24.02       23.07      2.95 o
   2 -11   3        0.99        2.03      1.04 o
   3 -11   3        3.94        2.61      1.16 o
   4 -11   3       29.53       33.85      2.24 o
   5 -11   3        5.92        6.51      1.60 o
   6 -11   3        0.02       -1.20      1.20 o
  -3 -10   3        1.26        3.95      1.54 o
  -2 -10   3        0.41        2.07      1.32 o
  -1 -10   3       66.52       69.88      2.96 o
   0 -10   3      195.04      214.73      6.13 o
   1 -10   3        2.00        2.88      1.03 o
   2 -10   3        7.46        7.09      1.18 o
   3 -10   3       20.94       25.06      1.79 o
   4 -10   3        1.70        0.09      0.90 o
   5 -10   3        0.52        0.66      1.14 o
   6 -10   3        0.12       -0.62      0.98 o
   7 -10   3        0.00        1.24      1.46 o
  -4  -9   3       24.97       30.15      3.39 o
  -3  -9   3       51.93       57.55      2.90 o
  -2  -9   3       77.08       71.66      3.46 o
  -1  -9   3        3.10        2.72      0.98 o
   0  -9   3       32.88       30.68      1.69 o
   1  -9   3       19.37       16.49      1.38 o
   2  -9   3       16.57       17.94      1.45 o
   3  -9   3       46.83       45.47      1.97 o
   4  -9   3        0.17        1.37      0.79 o
   5  -9   3        7.40        8.36      1.19 o
   6  -9   3        0.52        0.83      1.06 o
   7  -9   3        8.26        8.81      1.80 o
  -4  -8   3       10.35        7.42      1.46 o
  -3  -8   3        1.51        2.14      0.86 o
  -2  -8   3        3.25        2.74      0.81 o
  -1  -8   3      205.13      201.01      3.93 o
   0  -8   3        0.14        0.19      0.53 o
   1  -8   3        8.74        9.61      0.82 o
   2  -8   3       10.06        6.39      0.83 o
   3  -8   3        6.37        7.67      1.01 o
   4  -8   3        0.05        0.24      0.71 o
   5  -8   3        5.45        4.51      1.12 o
   6  -8   3       13.94       13.36      1.53 o
   7  -8   3       33.21       37.29      2.68 o
  -5  -7   3       53.28       67.93      3.25 o
  -4  -7   3       25.04       23.27      1.94 o
  -3  -7   3      360.94      347.41      8.19 o
  -2  -7   3       55.02       51.31      1.55 o
  -1  -7   3       23.30       21.47      0.90 o
   0  -7   3       19.97       18.76      1.75 o
   1  -7   3      106.62       97.91      2.18 o
   2  -7   3       17.48       18.46      1.05 o
   3  -7   3        6.46        7.08      0.74 o
   4  -7   3        1.42        2.67      0.69 o
   5  -7   3        9.79        8.78      1.02 o
   6  -7   3       99.04       99.75      3.35 o
   7  -7   3        8.65        6.90      1.50 o
  -6  -6   3       17.86       22.72      1.67 o
  -5  -6   3       32.68       40.93      2.28 o
  -4  -6   3       35.96       39.26      2.24 o
  -3  -6   3      424.89      405.48      6.49 o
  -2  -6   3       22.56       21.40      0.78 o
  -1  -6   3        3.00        3.29      0.61 o
   0  -6   3       19.13       26.56      1.32 o
   1  -6   3      106.56       97.07      2.09 o
   2  -6   3      149.55      148.49      3.03 o
   3  -6   3       22.22       18.55      0.95 o
   4  -6   3        3.86        2.85      0.65 o
   5  -6   3       54.81       56.25      1.79 o
   6  -6   3      128.83      132.05      3.86 o
   7  -6   3        0.64        0.12      1.18 o
   8  -6   3        6.47        6.16      1.43 o
  -6  -5   3       76.79       80.53      2.36 o
  -5  -5   3       25.97       22.81      2.13 o
  -4  -5   3      646.10      624.87     11.76 o
  -3  -5   3       45.64       53.19      3.06 o
  -2  -5   3      354.86      348.64      5.11 o
  -1  -5   3       88.35       92.45      3.27 o
   0  -5   3      219.58      214.31      3.25 o
   1  -5   3      263.05      258.72      4.14 o
   2  -5   3       85.90       82.73      1.88 o
   3  -5   3      171.09      171.15      3.06 o
   4  -5   3        0.54        0.13      0.37 o
   5  -5   3      217.97      210.04      4.44 o
   6  -5   3        6.23        6.02      1.04 o
   7  -5   3        1.85        1.28      1.04 o
   8  -5   3       17.71       19.72      1.83 o
  -5  -4   3      109.01       89.37      2.15 o
  -4  -4   3      776.76      715.80     11.68 o
  -3  -4   3        3.65        4.15      0.43 o
  -2  -4   3     1304.98     1345.77     17.99 o
  -1  -4   3       88.36       68.93      1.24 o
   0  -4   3       89.85       88.79      1.60 o
   1  -4   3       68.38       70.31      1.72 o
   2  -4   3       12.08       11.13      0.64 o
   3  -4   3       47.26       46.19      1.25 o
   4  -4   3        2.60        2.89      0.46 o
   5  -4   3       80.08       80.48      1.76 o
   6  -4   3       14.57       14.37      1.11 o
   7  -4   3       57.37       62.61      3.05 o
   8  -4   3        0.42       -0.77      1.49 o
  -5  -3   3       11.31        7.97      0.68 o
  -4  -3   3      200.53      204.07      3.58 o
  -3  -3   3       11.47        7.42      0.61 o
  -2  -3   3      395.83      430.85      6.05 o
  -1  -3   3      457.04      461.87      5.73 o
   0  -3   3      270.36      276.26      3.85 o
   1  -3   3       37.69       29.21      0.81 o
   2  -3   3      761.15      712.25      8.76 o
   3  -3   3       80.08       86.03      1.53 o
   4  -3   3      121.58      116.79      2.09 o
   5  -3   3      120.96      123.38      2.25 o
   6  -3   3        6.97        6.05      0.83 o
   7  -3   3        1.02       -0.24      0.82 o
   8  -3   3        1.02       -0.32      1.41 o
  -4  -2   3      411.61      431.40      7.84 o
  -3  -2   3      215.28      276.96      4.66 o
  -2  -2   3     1412.78     1554.78     19.36 o
  -1  -2   3        2.24        1.58      0.22 o
   0  -2   3      234.96      253.88      3.10 o
   1  -2   3      432.70      466.56      5.25 o
   2  -2   3      149.70      136.41      2.75 o
   3  -2   3        7.75        7.18      0.43 o
   4  -2   3      184.29      170.23      2.71 o
   5  -2   3      416.33      402.65      6.01 o
   6  -2   3       16.11       16.82      1.17 o
   7  -2   3      232.70      230.46      5.21 o
   8  -2   3        1.80        0.93      1.71 o
  -4  -1   3       87.64       73.10      1.79 o
  -3  -1   3       25.41       29.46      0.76 o
  -2  -1   3     2062.71     2205.00     29.26 o
  -1  -1   3      398.52      384.59      4.29 o
   0  -1   3      101.61      110.73      1.43 o
   1  -1   3      803.46      811.60      8.46 o
   2  -1   3      223.97      250.59      3.33 o
   3  -1   3       58.21       50.15      1.08 o
   4  -1   3       65.56       71.47      1.46 o
   5  -1   3        5.92        5.59      0.64 o
   6  -1   3        4.37        5.21      0.78 o
   7  -1   3       88.91       93.06      3.51 o
  -5   0   3      152.97      152.71      3.47 o
  -4   0   3       20.53       17.36      0.82 o
  -3   0   3     2991.61     3254.43     42.95 o
  -2   0   3      247.18      251.85      3.60 o
  -1   0   3     1226.40     1212.50     12.96 o
   0   0   3        0.87        0.18      0.21 o
   1   0   3     2813.41     2834.65     29.90 o
   2   0   3     2295.84     2303.18     26.99 o
   3   0   3       19.84       29.79      0.81 o
   4   0   3        2.32        2.29      0.43 o
   5   0   3       12.43       12.30      0.99 o
   6   0   3      175.46      167.42      5.51 o
   7   0   3       14.64       16.39      1.89 o
  -8   1   3       20.62       21.93      1.99 o
  -7   1   3       19.17       19.33      1.00 o
  -6   1   3        0.01       -0.26      0.46 o
  -5   1   3        7.78       11.25      1.48 o
  -4   1   3        9.54        6.82      0.46 o
  -3   1   3      736.54      783.34     10.63 o
  -2   1   3      779.92      836.69     11.33 o
  -1   1   3      341.17      347.34      4.37 o
   0   1   3       30.86       33.94      0.68 o
   1   1   3      567.34      560.31      7.28 o
   2   1   3      254.86      236.40      3.36 o
   3   1   3        4.02        4.78      0.43 o
   4   1   3      179.63      167.38      2.78 o
   5   1   3       14.26       17.13      0.83 o
   6   1   3      128.92      125.44      3.93 o
   7   1   3        0.69        1.23      0.95 o
  -8   2   3       38.17       40.80      1.75 o
  -7   2   3      134.98      114.39      4.05 o
  -6   2   3        0.50       -0.36      0.71 o
  -5   2   3      937.58      917.07     14.87 o
  -4   2   3      110.13      113.91      1.91 o
  -3   2   3      210.79      202.78      3.08 o
  -2   2   3      245.00      259.15      3.50 o
  -1   2   3       13.82       16.76      0.48 o
   0   2   3       21.34       21.54      0.58 o
   1   2   3     1056.51     1062.38     13.51 o
   2   2   3      260.01      299.23      4.48 o
   3   2   3      211.58      199.16      3.44 o
   4   2   3      421.42      395.34      7.11 o
   5   2   3      148.45      148.81      3.51 o
   6   2   3        0.58        0.55      0.85 o
   7   2   3        1.84       -0.34      0.92 o
  -8   3   3        0.27       -0.72      0.75 o
  -7   3   3       63.21       68.30      3.19 o
  -6   3   3        0.78       -0.63      0.63 o
  -5   3   3       25.00       26.23      1.02 o
  -4   3   3       70.53       78.26      1.55 o
  -3   3   3        4.79       13.36      0.51 o
  -2   3   3      126.04      116.79      2.08 o
  -1   3   3       84.03       97.54      1.71 o
   0   3   3      694.44      703.66      9.86 o
   1   3   3      670.67      740.17     10.35 o
   2   3   3        0.98        5.62      0.49 o
   3   3   3      141.83      138.18      4.05 o
   4   3   3        1.86        1.16      0.68 o
   5   3   3        1.20        2.18      0.68 o
   6   3   3       22.64       22.61      1.93 o
  -8   4   3        2.76        3.10      0.97 o
  -7   4   3       22.42       22.86      2.07 o
  -6   4   3      300.05      310.53      5.35 o
  -5   4   3      160.77      171.24      3.15 o
  -4   4   3      878.12      857.11     11.89 o
  -3   4   3      684.27      736.70      8.63 o
  -2   4   3      504.37      506.91      6.10 o
  -1   4   3      107.07       99.58      1.69 o
   0   4   3        6.46        7.76      0.97 o
   1   4   3      720.03      737.40     10.43 o
   2   4   3       15.10       10.82      0.65 o
   3   4   3       65.56       65.72      1.93 o
   4   4   3      517.13      497.35      9.75 o
   5   4   3        0.19        0.84      0.83 o
   6   4   3        2.08        1.81      0.99 o
  -8   5   3       57.62       57.37      3.97 o
  -7   5   3        3.44        1.52      1.76 o
  -6   5   3       39.54       46.51      2.23 o
  -5   5   3      575.45      602.95     10.19 o
  -4   5   3       28.99       30.98      1.09 o
  -3   5   3        0.16        1.15      0.36 o
  -2   5   3     1002.25     1122.27     15.50 o
  -1   5   3      147.50      141.34      2.42 o
   0   5   3       51.78       65.15      2.22 o
   1   5   3        2.57        1.44      0.39 o
   2   5   3        8.07        6.54      0.68 o
   3   5   3       92.09      102.00      2.90 o
   4   5   3      163.13      141.84      3.66 o
   5   5   3        6.13        6.10      1.17 o
   6   5   3        0.10       -0.78      1.08 o
  -8   6   3        3.68        4.06      1.00 o
  -7   6   3        0.07        0.04      0.86 o
  -6   6   3      280.74      289.11      6.44 o
  -5   6   3      227.16      236.60      3.78 o
  -4   6   3        5.75        7.20      0.62 o
  -3   6   3      457.35      450.43      7.38 o
  -2   6   3       91.23      105.66      2.40 o
  -1   6   3      312.67      273.93      5.09 o
   0   6   3       17.93       15.59      1.09 o
   1   6   3       48.27       53.24      1.39 o
   2   6   3      151.05      146.68      2.86 o
   3   6   3      212.95      190.25      4.22 o
   4   6   3        1.73        2.00      0.86 o
   5   6   3       12.27       11.53      1.85 o
  -8   7   3        0.33       -0.16      0.91 o
  -7   7   3       18.36       19.36      1.75 o
  -6   7   3      587.58      615.03     12.36 o
  -5   7   3        6.09        4.99      0.74 o
  -4   7   3      192.19      192.00      3.84 o
  -3   7   3      109.74      100.19      2.44 o
  -2   7   3      216.54      222.20      4.22 o
  -1   7   3      105.11      100.27      2.24 o
   0   7   3      132.84      135.49      3.71 o
   1   7   3      229.16      221.04      3.93 o
   2   7   3        0.02        1.15      0.67 o
   3   7   3       99.60       86.62      3.24 o
   4   7   3        2.69        3.50      1.06 o
  -8   8   3       21.12       22.10      2.01 o
  -7   8   3        2.58        1.29      1.23 o
  -6   8   3       36.99       40.17      2.15 o
  -5   8   3       46.02       46.23      1.75 o
  -4   8   3        3.82        3.95      0.85 o
  -3   8   3        0.05       -0.58      0.58 o
  -2   8   3        2.23        4.52      0.75 o
  -1   8   3       86.63       83.23      2.29 o
   0   8   3        8.50        4.79      0.86 o
   1   8   3      460.53      447.89      8.34 o
   2   8   3        0.50        2.11      0.75 o
   3   8   3       57.60       60.30      2.82 o
   4   8   3        0.44       -0.32      1.00 o
  -7   9   3       17.32       10.96      2.20 o
  -6   9   3      184.09      203.42      5.49 o
  -5   9   3        0.92        1.56      1.04 o
  -4   9   3       33.34       31.75      1.75 o
  -3   9   3      257.67      259.13      5.58 o
  -2   9   3        1.75        2.90      0.83 o
  -1   9   3       93.49       90.36      2.77 o
   0   9   3      198.49      181.68      4.27 o
   1   9   3        1.79        2.67      0.88 o
   2   9   3        7.48       10.61      1.35 o
   3   9   3       41.04       38.69      2.93 o
  -7  10   3       52.45       55.12      3.22 o
  -6  10   3       16.95       19.43      1.87 o
  -5  10   3        5.06        5.69      1.34 o
  -4  10   3       56.56       58.84      2.40 o
  -3  10   3       41.82       42.91      2.81 o
  -2  10   3      205.29      201.49      4.92 o
  -1  10   3      224.21      215.48      4.99 o
   0  10   3        1.61       -0.15      0.88 o
   1  10   3        7.78        6.06      1.06 o
   2  10   3        1.04        2.78      1.29 o
  -6  11   3        3.09        3.05      1.26 o
  -5  11   3        1.48        1.09      1.61 o
  -4  11   3      121.85      122.31      4.11 o
  -3  11   3       15.85       18.20      1.79 o
  -2  11   3       99.39      107.30      3.76 o
  -1  11   3        5.99        5.48      1.39 o
   0  11   3       77.04       76.09      2.77 o
   1  11   3       14.12       14.15      1.91 o
  -5  12   3       25.00       22.40      2.44 o
  -4  12   3        0.12       -1.00      1.05 o
  -3  12   3        7.76        6.42      1.40 o
  -2  12   3       14.93       13.90      1.99 o
  -1  12   3        9.50       13.63      2.70 o
   0  12   3       18.09       22.55      1.80 o
  -3  13   3        0.98        0.47      1.48 o
   0 -12   4        0.13       -1.04      1.04 o
   1 -12   4       21.13       22.81      2.15 o
   2 -12   4       15.17       15.10      1.93 o
   3 -12   4        0.12        0.60      1.09 o
   4 -12   4        3.38        1.01      1.19 o
   5 -12   4        0.34       -0.35      1.39 o
  -2 -11   4        1.45        1.93      1.52 o
  -1 -11   4       16.01       13.73      4.09 o
   0 -11   4       75.05       81.01      4.69 o
   1 -11   4        0.23       -0.06      1.05 o
   2 -11   4       44.99       49.26      2.49 o
   3 -11   4       16.37       19.45      1.84 o
   4 -11   4        1.60       -0.19      1.05 o
   5 -11   4        6.44        6.77      1.73 o
   6 -11   4        1.48        2.41      1.46 o
  -3 -10   4        6.88        9.03      1.52 o
  -2 -10   4        3.98        6.52      2.83 o
  -1 -10   4        1.69        0.77      0.98 o
   0 -10   4        8.93        4.74      1.53 o
   1 -10   4       38.72       44.47      2.21 o
   2 -10   4       13.34       14.54      1.48 o
   3 -10   4       25.80       25.81      1.89 o
   4 -10   4        5.30        4.36      1.16 o
   5 -10   4        3.62        0.61      1.25 o
   6 -10   4       25.06       27.19      2.56 o
  -4  -9   4       26.87       25.96      3.27 o
  -3  -9   4       15.10       12.88      1.58 o
  -2  -9   4        2.91        4.91      1.35 o
  -1  -9   4       49.41       48.92      2.08 o
   0  -9   4       39.50       38.64      1.71 o
   1  -9   4      164.16      166.79      3.96 o
   2  -9   4        0.63        0.76      0.73 o
   3  -9   4        0.32       -0.12      0.73 o
   4  -9   4        1.29        2.19      0.90 o
   5  -9   4        0.06        0.83      1.05 o
   6  -9   4       15.91       13.81      1.89 o
   7  -9   4        0.04       -0.23      1.35 o
  -4  -8   4       11.01       12.72      2.27 o
  -3  -8   4       11.06       11.59      1.69 o
  -2  -8   4       43.66       44.93      1.70 o
  -1  -8   4       11.57       14.03      1.07 o
   0  -8   4       48.03       45.70      1.74 o
   1  -8   4       17.93       14.65      1.19 o
   2  -8   4        0.29       -0.43      0.56 o
   3  -8   4       31.69       33.86      1.54 o
   4  -8   4       36.37       42.01      2.13 o
   5  -8   4       21.54       21.37      1.78 o
   6  -8   4        0.57        0.46      1.04 o
   7  -8   4        0.04       -0.63      1.33 o
  -5  -7   4       34.82       34.85      2.30 o
  -4  -7   4       48.32       49.34      2.23 o
  -3  -7   4       23.94       26.66      1.41 o
  -2  -7   4       19.85       20.54      1.40 o
  -1  -7   4       18.26       20.84      0.91 o
   0  -7   4        1.14        0.95      0.48 o
   1  -7   4        5.32        4.55      0.64 o
   2  -7   4       95.67       93.79      2.37 o
   3  -7   4        9.62       10.29      0.94 o
   4  -7   4       31.59       32.42      1.70 o
   5  -7   4       62.87       61.83      2.84 o
   6  -7   4        1.76       -0.55      1.40 o
   7  -7   4       11.05       11.23      2.92 o
  -6  -6   4        1.70        3.11      0.97 o
  -5  -6   4       38.80       38.54      2.26 o
  -4  -6   4        2.02        2.31      0.70 o
  -3  -6   4      196.31      200.87      3.91 o
  -2  -6   4      217.25      220.39      3.40 o
  -1  -6   4       92.46       92.03      2.28 o
   0  -6   4      105.61       99.63      2.12 o
   1  -6   4       15.40       15.87      0.86 o
   2  -6   4      400.30      393.47      6.63 o
   3  -6   4      812.93      785.70     12.06 o
   4  -6   4       15.73       11.73      0.84 o
   5  -6   4        9.94        9.99      1.04 o
   6  -6   4        0.49        0.49      0.88 o
   7  -6   4        0.06       -0.21      1.07 o
  -6  -5   4       18.60       18.99      1.36 o
  -5  -5   4        0.93        3.41      0.66 o
  -4  -5   4        4.94        7.74      0.79 o
  -3  -5   4       12.55       11.44      0.68 o
  -2  -5   4        1.35        0.85      0.34 o
  -1  -5   4      762.43      802.60     10.50 o
   0  -5   4       40.07       45.49      1.25 o
   1  -5   4       30.58       26.98      1.00 o
   2  -5   4      385.99      392.47      6.02 o
   3  -5   4        1.56        2.44      0.54 o
   4  -5   4       12.18       14.71      1.50 o
   5  -5   4        1.59        0.20      0.56 o
   6  -5   4        4.74        4.24      1.05 o
   7  -5   4       40.20       39.01      2.47 o
  -6  -4   4       14.88       14.85      1.06 o
  -5  -4   4       94.28       94.27      2.30 o
  -4  -4   4       25.93       27.66      1.16 o
  -3  -4   4        6.49        9.59      0.77 o
  -2  -4   4      121.80      138.47      2.32 o
  -1  -4   4      520.82      530.80      6.68 o
   0  -4   4      532.78      555.00      9.41 o
   1  -4   4      974.21     1000.59     13.86 o
   2  -4   4     5875.11     5630.38     74.48 o
   3  -4   4       50.83       54.99      1.46 o
   4  -4   4      115.58      120.50      3.34 o
   5  -4   4       25.45       24.65      1.17 o
   6  -4   4       27.01       25.26      1.61 o
   7  -4   4       13.84       14.95      1.65 o
  -5  -3   4       28.15       29.96      1.02 o
  -4  -3   4       34.72       37.35      1.08 o
  -3  -3   4      122.44      130.92      2.30 o
  -2  -3   4      106.18      105.74      1.83 o
  -1  -3   4        0.10        0.05      0.23 o
   0  -3   4        2.19        1.37      0.30 o
   1  -3   4        3.08        2.95      0.39 o
   2  -3   4        5.98        9.64      0.59 o
   3  -3   4       67.82       61.10      1.49 o
   4  -3   4       11.13       12.47      0.93 o
   5  -3   4       22.81       25.62      1.31 o
   6  -3   4      162.51      181.78      4.60 o
   7  -3   4       65.61       65.64      2.90 o
  -5  -2   4      256.44      239.18      4.61 o
  -4  -2   4      424.25      419.04      6.96 o
  -3  -2   4      843.90      817.00     11.97 o
  -2  -2   4       32.03       32.63      1.00 o
  -1  -2   4      537.22      527.73      6.53 o
   0  -2   4      123.05      146.80      2.17 o
   1  -2   4      144.00      185.68      2.53 o
   2  -2   4       77.99       85.04      1.51 o
   3  -2   4      189.71      175.65      2.65 o
   4  -2   4       21.68       23.76      0.88 o
   5  -2   4       32.28       29.88      1.35 o
   6  -2   4      213.16      210.03      5.78 o
   7  -2   4       11.87       10.24      2.36 o
  -5  -1   4       35.96       33.27      0.91 o
  -4  -1   4      308.65      276.91      4.74 o
  -3  -1   4       16.84       13.93      0.46 o
  -2  -1   4      205.80      238.87      3.82 o
  -1  -1   4      559.49      578.51      7.10 o
   0  -1   4        6.55        6.18      0.34 o
   1  -1   4      384.28      404.50      4.91 o
   2  -1   4       80.60       80.95      1.55 o
   3  -1   4       17.57       15.61      0.65 o
   4  -1   4      120.44      121.50      2.63 o
   5  -1   4       33.56       35.33      1.42 o
   6  -1   4       38.52       41.92      1.86 o
   7  -1   4       19.55       15.51      2.19 o
  -6   0   4        1.72        0.65      0.38 o
  -5   0   4       81.55       96.23      2.50 o
  -4   0   4      185.15      192.63      3.47 o
  -3   0   4      107.76      109.94      1.99 o
  -2   0   4       38.87       52.51      1.19 o
  -1   0   4     1148.77     1174.20     14.80 o
   0   0   4     3123.53     3153.49     36.89 o
   1   0   4      646.81      652.34      8.03 o
   2   0   4       45.14       46.84      1.03 o
   3   0   4      454.34      461.61      6.83 o
   4   0   4       33.70       28.78      0.93 o
   5   0   4       16.68       17.25      1.05 o
   6   0   4        0.03        0.28      0.93 o
   7   0   4        1.22        0.89      1.30 o
  -8   1   4       35.56       37.20      2.63 o
  -7   1   4       78.14       79.73      2.32 o
  -6   1   4       38.94       26.06      1.08 o
  -5   1   4      389.21      379.62      6.48 o
  -4   1   4      446.12      430.81      6.03 o
  -3   1   4        1.95        6.27      0.60 o
  -2   1   4      102.47      122.48      1.96 o
  -1   1   4      413.32      438.81      6.26 o
   0   1   4      408.39      425.04      4.89 o
   1   1   4       96.89       96.73      1.97 o
   2   1   4       44.71       49.54      1.14 o
   3   1   4      926.10      979.61     16.19 o
   4   1   4       90.47       93.09      2.19 o
   5   1   4      198.98      196.76      4.58 o
   6   1   4       31.09       27.16      1.75 o
   7   1   4       13.08       12.46      1.96 o
  -8   2   4        0.40        2.04      0.92 o
  -7   2   4       78.11       77.93      3.16 o
  -6   2   4       22.53       24.28      1.16 o
  -5   2   4        1.51        2.28      0.34 o
  -4   2   4      533.03      533.63      7.01 o
  -3   2   4       20.97       26.66      0.70 o
  -2   2   4        2.80        9.93      0.50 o
  -1   2   4     2582.30     2771.14     32.53 o
   0   2   4        4.80        5.00      0.42 o
   1   2   4     1198.33     1232.49     18.17 o
   2   2   4        0.22        0.02      0.30 o
   3   2   4       42.42       47.46      1.27 o
   4   2   4       92.71       91.47      2.14 o
   5   2   4       44.48       45.38      1.85 o
   6   2   4        8.38        7.10      1.20 o
  -8   3   4       53.82       55.68      2.88 o
  -7   3   4      151.86      137.00      4.98 o
  -6   3   4       48.36       47.56      1.26 o
  -5   3   4       30.94       29.39      0.92 o
  -4   3   4        1.31        1.63      0.38 o
  -3   3   4        5.06        2.79      0.42 o
  -2   3   4        9.91        5.38      0.48 o
  -1   3   4      180.16      220.38      3.55 o
   0   3   4       51.98       39.37      1.35 o
   1   3   4      202.10      189.34      3.45 o
   2   3   4       75.09       84.77      2.16 o
   3   3   4        0.77       -0.18      0.38 o
   4   3   4      113.62      114.29      3.12 o
   5   3   4       50.73       54.79      2.07 o
   6   3   4       21.74       21.48      2.18 o
  -8   4   4       44.27       41.71      2.74 o
  -7   4   4       92.68       97.13      4.19 o
  -6   4   4      346.06      333.76      6.84 o
  -5   4   4        2.23        1.66      0.42 o
  -4   4   4       52.94       63.23      1.40 o
  -3   4   4      247.62      230.98      3.35 o
  -2   4   4      194.81      231.19      3.51 o
  -1   4   4      366.17      359.63      5.49 o
   0   4   4     1203.38     1183.85     17.66 o
   1   4   4       59.75       65.40      1.71 o
   2   4   4      193.10      189.00      4.00 o
   3   4   4      150.84      134.76      2.96 o
   4   4   4      148.30      134.90      3.61 o
   5   4   4       14.48       16.11      1.40 o
   6   4   4        1.64        0.31      1.21 o
  -8   5   4        0.00        0.90      1.19 o
  -7   5   4        1.88        3.20      0.84 o
  -6   5   4      174.51      159.90      3.98 o
  -5   5   4       47.98       51.58      1.45 o
  -4   5   4      184.25      182.10      3.21 o
  -3   5   4       26.07       28.81      0.96 o
  -2   5   4       71.55       61.68      1.54 o
  -1   5   4        2.84        7.11      0.63 o
   0   5   4        1.03       -0.43      0.43 o
   1   5   4       59.90       62.99      2.21 o
   2   5   4        2.85        1.18      0.49 o
   3   5   4       30.75       30.00      1.64 o
   4   5   4        0.36        0.70      1.13 o
   5   5   4       13.65       13.52      1.56 o
  -8   6   4       38.30       45.51      2.18 o
  -7   6   4       16.75       17.71      2.18 o
  -6   6   4      193.73      188.66      4.70 o
  -5   6   4      159.67      164.06      3.72 o
  -4   6   4       15.02       14.49      0.97 o
  -3   6   4        1.08        0.57      0.49 o
  -2   6   4      446.66      437.71      6.72 o
  -1   6   4       43.19       43.80      1.29 o
   0   6   4      269.09      251.80      4.28 o
   1   6   4      654.55      633.13     10.11 o
   2   6   4       26.52       29.25      2.23 o
   3   6   4      119.77      103.78      5.60 o
   4   6   4        0.71        0.02      0.91 o
   5   6   4       38.20       44.96      3.20 o
  -8   7   4       17.55       18.70      1.66 o
  -7   7   4        1.65       -0.48      1.18 o
  -6   7   4        2.94        0.51      0.91 o
  -5   7   4        0.04       -0.56      0.56 o
  -4   7   4       28.41       31.89      1.40 o
  -3   7   4       46.72       52.66      1.61 o
  -2   7   4      120.87      131.35      2.73 o
  -1   7   4        0.21        0.29      0.48 o
   0   7   4     1076.12     1060.73     14.59 o
   1   7   4       64.32       53.00      2.70 o
   2   7   4      155.58      141.64      3.88 o
   3   7   4        0.01       -0.34      0.88 o
   4   7   4       48.33       53.44      3.10 o
  -8   8   4        1.67        0.26      0.99 o
  -7   8   4      106.24      104.29      4.02 o
  -6   8   4       75.34       74.15      2.89 o
  -5   8   4      107.24      109.14      3.53 o
  -4   8   4       35.22       32.96      1.52 o
  -3   8   4        0.14        0.90      0.62 o
  -2   8   4      381.20      361.53      5.97 o
  -1   8   4       71.88       68.92      2.10 o
   0   8   4      209.07      192.15      4.00 o
   1   8   4        1.53        1.95      0.87 o
   2   8   4        5.84        5.96      1.07 o
   3   8   4        0.64        1.07      1.39 o
   4   8   4       36.65       40.96      3.22 o
  -7   9   4       51.06       57.26      3.13 o
  -6   9   4       24.02       24.46      1.94 o
  -5   9   4       94.60       97.82      3.45 o
  -4   9   4        0.43       -0.42      0.67 o
  -3   9   4      138.55      131.30      4.33 o
  -2   9   4       30.54       24.78      1.40 o
  -1   9   4      114.98      113.49      2.93 o
   0   9   4        1.94        2.38      0.84 o
   1   9   4       50.65       50.58      2.37 o
   2   9   4        8.88       11.34      1.68 o
   3   9   4       72.64       75.37      5.48 o
  -7  10   4        0.69       -0.13      1.23 o
  -6  10   4        2.86        6.19      1.38 o
  -5  10   4        4.98        3.36      1.21 o
  -4  10   4       47.51       51.86      2.08 o
  -3  10   4      188.46      180.43      4.49 o
  -2  10   4        0.01       -0.76      0.87 o
  -1  10   4        0.62        1.48      0.81 o
   0  10   4       32.56       25.41      1.73 o
   1  10   4       18.85       15.26      1.59 o
   2  10   4       13.04       18.52      2.27 o
  -6  11   4        6.42        5.33      1.60 o
  -5  11   4       20.84       21.27      2.36 o
  -4  11   4        6.17        3.83      1.08 o
  -3  11   4        0.22        1.32      0.94 o
  -2  11   4        2.16        1.85      1.00 o
  -1  11   4       61.82       66.60      2.91 o
   0  11   4        0.11        0.06      0.90 o
   1  11   4        8.44       14.28      2.06 o
  -5  12   4        0.45       -0.98      1.32 o
  -4  12   4        4.18        3.53      1.13 o
  -3  12   4        3.94        5.88      1.41 o
  -2  12   4        2.67        3.60      1.32 o
  -1  12   4       14.39       12.74      1.70 o
   0 -12   5       26.60       28.03      2.34 o
   1 -12   5       46.48       49.64      2.97 o
   2 -12   5        0.05        2.00      1.35 o
   3 -12   5        0.54       -0.44      1.14 o
   4 -12   5        2.52        0.55      1.22 o
  -1 -11   5       29.70       26.09      2.59 o
   0 -11   5        0.19        1.54      1.16 o
   1 -11   5        6.99        7.90      1.48 o
   2 -11   5        6.66        4.92      1.88 o
   3 -11   5        6.39        5.98      1.76 o
   4 -11   5        0.43       -0.72      1.01 o
   5 -11   5        2.96        1.87      1.55 o
  -3 -10   5        8.71       13.94      1.76 o
  -2 -10   5        0.33       -0.24      1.19 o
  -1 -10   5        8.96       12.10      1.35 o
   0 -10   5       52.17       45.18      2.27 o
   1 -10   5        0.00        0.38      0.86 o
   2 -10   5       17.43       16.60      1.42 o
   3 -10   5        5.43        5.98      1.26 o
   4 -10   5        0.07        0.33      1.09 o
   5 -10   5        2.76        4.04      1.45 o
   6 -10   5        6.49        5.97      1.71 o
  -3  -9   5       25.68       23.66      1.98 o
  -2  -9   5      191.94      190.52      5.47 o
  -1  -9   5       35.84       34.27      1.79 o
   0  -9   5       18.36       16.16      1.35 o
   1  -9   5        0.01       -0.48      0.68 o
   2  -9   5        1.84        0.73      0.73 o
   3  -9   5       34.26       38.23      2.15 o
   4  -9   5        8.28       12.89      1.57 o
   5  -9   5        0.85        0.49      1.06 o
   6  -9   5        0.66       -0.50      1.11 o
  -4  -8   5        1.01        1.55      1.14 o
  -3  -8   5       11.75       10.39      1.21 o
  -2  -8   5      186.35      197.81      4.67 o
  -1  -8   5       12.59       11.07      1.12 o
   0  -8   5        0.61        1.64      0.72 o
   1  -8   5       52.63       55.42      2.01 o
   2  -8   5        5.03        8.79      0.96 o
   3  -8   5       11.03        8.20      0.99 o
   4  -8   5        2.53        0.48      0.83 o
   5  -8   5        0.47        0.15      0.89 o
   6  -8   5        7.08        9.21      1.48 o
   7  -8   5       23.27       24.36      2.46 o
  -5  -7   5       32.81       32.71      2.34 o
  -4  -7   5       29.17       32.91      1.86 o
  -3  -7   5      445.98      439.52      8.81 o
  -2  -7   5        6.94        8.18      0.86 o
  -1  -7   5      104.00      104.75      2.79 o
   0  -7   5       36.82       40.67      1.48 o
   1  -7   5       83.99       78.81      2.06 o
   2  -7   5      131.90      125.66      2.93 o
   3  -7   5        1.58        0.29      0.76 o
   4  -7   5       63.11       64.05      3.37 o
   5  -7   5        0.57       -0.02      0.88 o
   6  -7   5       52.66       53.81      3.94 o
   7  -7   5        0.01        1.01      1.21 o
  -5  -6   5       13.99       10.09      1.49 o
  -4  -6   5       37.00       28.43      1.60 o
  -3  -6   5      293.60      276.18      5.17 o
  -2  -6   5        1.32        1.31      0.44 o
  -1  -6   5      478.33      512.38      7.51 o
   0  -6   5        0.10        0.76      0.43 o
   1  -6   5       21.32       18.37      0.96 o
   2  -6   5        0.03        1.02      0.57 o
   3  -6   5        0.27        0.81      0.55 o
   4  -6   5       16.26       15.77      1.26 o
   5  -6   5        0.04       -0.81      0.81 o
   6  -6   5       22.73       18.95      1.74 o
   7  -6   5        1.07       -1.07      1.20 o
  -6  -5   5        0.87        1.44      0.66 o
  -5  -5   5       29.61       29.83      1.72 o
  -4  -5   5        4.39        3.44      0.76 o
  -3  -5   5      129.19      136.23      2.65 o
  -2  -5   5       21.57       18.71      0.84 o
  -1  -5   5      271.65      296.54      4.38 o
   0  -5   5       94.31       93.88      2.03 o
   1  -5   5       89.01       85.73      1.96 o
   2  -5   5       43.38       36.98      1.37 o
   3  -5   5      316.94      299.77      4.96 o
   4  -5   5        8.32        7.59      0.88 o
   5  -5   5       19.48       22.43      1.73 o
   6  -5   5       22.50       18.59      1.62 o
   7  -5   5        4.54        4.61      1.41 o
  -6  -4   5      137.69      121.65      3.20 o
  -5  -4   5        0.04        1.45      0.60 o
  -4  -4   5      323.09      331.99      7.14 o
  -3  -4   5      336.11      337.36      5.44 o
  -2  -4   5      166.35      191.10      2.94 o
  -1  -4   5      346.04      341.13      4.59 o
   0  -4   5       38.48       40.79      1.11 o
   1  -4   5        5.86        4.44      0.53 o
   2  -4   5       35.49       42.37      1.31 o
   3  -4   5       80.73       80.42      2.11 o
   4  -4   5        0.49        0.20      0.50 o
   5  -4   5       28.42       25.60      3.27 o
   6  -4   5       62.62       59.87      2.50 o
   7  -4   5        6.19        6.28      1.39 o
  -6  -3   5        8.44        9.20      0.62 o
  -5  -3   5       23.20       23.69      1.02 o
  -4  -3   5      397.63      388.73      6.69 o
  -3  -3   5       70.49       71.06      1.77 o
  -2  -3   5       34.97       45.97      1.11 o
  -1  -3   5      288.54      285.04      3.87 o
   0  -3   5        8.66        9.36      0.57 o
   1  -3   5       42.94       35.45      1.11 o
   2  -3   5      109.97      118.20      2.33 o
   3  -3   5       70.43       73.36      2.27 o
   4  -3   5       12.30        9.72      0.75 o
   5  -3   5       41.73       42.14      1.74 o
   6  -3   5        5.32        3.18      1.19 o
   7  -3   5        0.00        0.59      1.04 o
  -6  -2   5        4.31        5.03      0.50 o
  -5  -2   5      379.94      361.04      6.93 o
  -4  -2   5      379.66      379.03      6.50 o
  -3  -2   5        0.59        0.36      0.19 o
  -2  -2   5     1492.94     1521.85     19.13 o
  -1  -2   5       23.99       24.46      0.72 o
   0  -2   5     1036.86     1028.50     12.48 o
   1  -2   5       54.55       51.74      1.29 o
   2  -2   5      506.58      511.54      7.49 o
   3  -2   5      849.62      870.20     13.24 o
   4  -2   5        0.13        1.18      0.44 o
   5  -2   5        1.51        0.62      0.66 o
   6  -2   5        1.22       -0.39      0.92 o
   7  -2   5       11.09       10.12      1.63 o
  -6  -1   5      123.04      117.28      2.31 o
  -5  -1   5        2.79        1.96      0.45 o
  -4  -1   5        3.30        3.34      0.47 o
  -3  -1   5        2.78        4.32      0.40 o
  -2  -1   5       67.06       73.30      1.48 o
  -1  -1   5      268.54      306.44      4.31 o
   0  -1   5       85.89       86.66      1.66 o
   1  -1   5        1.36        3.37      0.45 o
   2  -1   5      474.82      460.38      7.50 o
   3  -1   5       44.03       43.66      1.31 o
   4  -1   5       17.88       19.32      1.03 o
   5  -1   5       10.39        8.71      0.94 o
   6  -1   5       10.03        7.87      1.33 o
   7  -1   5       17.66       21.63      2.21 o
  -7   0   5       90.59       96.12      4.64 o
  -6   0   5      229.00      192.70      4.02 o
  -5   0   5        4.61        6.02      0.94 o
  -4   0   5     1068.26     1024.50     13.82 o
  -2   0   5      150.31      151.92      2.38 o
  -1   0   5      113.51      115.21      2.17 o
   0   0   5       75.02       79.82      1.54 o
   1   0   5      193.51      202.95      3.34 o
   2   0   5      824.33      847.94     14.57 o
   3   0   5       30.34       37.59      1.10 o
   4   0   5       58.64       62.65      1.50 o
   5   0   5      105.32      102.61      2.71 o
   6   0   5      144.99      140.87      4.46 o
   7   0   5        0.03        2.89      2.17 o
  -8   1   5       48.16       57.83      2.39 o
  -7   1   5        1.58        0.88      0.64 o
  -6   1   5      244.23      239.44      4.96 o
  -5   1   5       11.82       16.43      1.38 o
  -4   1   5       12.72       13.38      0.59 o
  -3   1   5      370.84      403.48      5.87 o
  -2   1   5       13.24       24.12      0.77 o
  -1   1   5      141.36      149.82      2.42 o
   0   1   5       10.18        7.36      0.52 o
   1   1   5      426.78      438.08      6.50 o
   2   1   5      228.92      243.07      3.69 o
   3   1   5       18.82       21.18      0.91 o
   4   1   5       23.41       19.18      1.28 o
   5   1   5        1.87        2.93      0.88 o
   6   1   5        1.49        1.38      0.98 o
  -8   2   5       24.64       29.81      1.96 o
  -7   2   5       19.10       23.49      2.85 o
  -6   2   5       50.60       40.83      1.57 o
  -5   2   5      732.81      708.69      9.84 o
  -4   2   5      132.63      137.09      2.38 o
  -3   2   5      832.36      857.17     11.89 o
  -2   2   5      556.03      629.38      8.92 o
  -1   2   5      713.78      726.60     10.28 o
   0   2   5      287.61      266.52      4.56 o
   1   2   5       13.75       16.72      0.80 o
   2   2   5      333.41      339.41      4.98 o
   3   2   5        6.64        4.30      0.54 o
   4   2   5       25.54       22.43      1.51 o
   5   2   5      242.38      237.33      6.41 o
   6   2   5        0.06        0.03      1.03 o
  -8   3   5        4.06        2.54      1.12 o
  -7   3   5      234.55      214.04      6.99 o
  -6   3   5       42.62       34.76      1.34 o
  -5   3   5       23.40       21.08      0.84 o
  -4   3   5      683.73      668.35      8.84 o
  -3   3   5      138.12      136.45      2.07 o
  -2   3   5      172.54      172.98      2.80 o
  -1   3   5      697.88      811.22     12.37 o
   0   3   5        0.78        0.09      0.39 o
   1   3   5      137.47      147.02      2.95 o
   2   3   5        1.38        0.46      0.46 o
   3   3   5        7.97       11.59      0.99 o
   4   3   5       18.78       20.87      2.39 o
   5   3   5       53.61       51.25      2.50 o
   6   3   5       11.28       13.57      4.75 o
  -8   4   5       19.91       22.51      2.11 o
  -7   4   5        5.45        4.00      1.34 o
  -6   4   5        0.33       -0.55      0.65 o
  -5   4   5      455.52      459.73      6.40 o
  -4   4   5       74.59       69.45      1.53 o
  -3   4   5        8.70        7.59      0.57 o
  -2   4   5      391.68      410.59      6.75 o
  -1   4   5      184.61      229.97      4.59 o
   0   4   5      584.50      550.14      8.79 o
   1   4   5       29.07       28.70      1.30 o
   2   4   5        0.25        0.27      0.47 o
   3   4   5       91.03       93.58      2.93 o
   4   4   5      105.09      102.64      3.63 o
   5   4   5        0.53        0.59      0.94 o
  -8   5   5       10.04        8.12      2.71 o
  -7   5   5       26.88       20.83      1.47 o
  -6   5   5        0.91       -0.53      0.83 o
  -5   5   5     1009.06      976.71     16.31 o
  -4   5   5       26.63       30.60      1.13 o
  -3   5   5      355.79      370.50      5.79 o
  -2   5   5      122.34      114.15      2.98 o
  -1   5   5      986.20      964.20     16.18 o
   0   5   5      240.86      235.77      4.40 o
   1   5   5       53.65       46.25      1.71 o
   2   5   5      198.37      189.66      4.20 o
   3   5   5       21.35       20.99      2.45 o
   4   5   5       22.42       21.96      1.81 o
   5   5   5        1.68        1.63      1.19 o
  -8   6   5       20.64       18.13      1.48 o
  -7   6   5       73.45       74.82      2.98 o
  -6   6   5        5.61        5.34      1.13 o
  -5   6   5      206.95      199.10      4.94 o
  -4   6   5       57.88       54.75      1.91 o
  -3   6   5      154.77      147.91      2.92 o
  -2   6   5      129.66      136.82      3.01 o
  -1   6   5       62.10       57.29      1.77 o
   0   6   5      159.77      155.41      3.36 o
   1   6   5       35.01       27.03      1.63 o
   2   6   5      246.10      237.59      6.59 o
   3   6   5        6.35       10.49      1.51 o
   4   6   5       47.30       49.93      2.66 o
  -8   7   5       23.39       25.14      1.89 o
  -7   7   5       27.52       28.31      3.33 o
  -6   7   5       52.80       45.25      2.22 o
  -5   7   5      228.15      223.84      5.54 o
  -4   7   5        2.18        1.08      0.72 o
  -3   7   5       36.47       45.33      4.76 o
  -2   7   5      660.24      611.82      9.97 o
  -1   7   5       39.67       39.84      1.67 o
   0   7   5       47.74       49.94      2.44 o
   1   7   5      205.25      178.85      4.17 o
   2   7   5        0.00       -0.02      0.75 o
   3   7   5       20.37       24.15      2.54 o
   4   7   5       19.74       18.28      1.91 o
  -7   8   5       32.46       33.01      2.35 o
  -6   8   5      135.19      136.59      4.16 o
  -5   8   5       13.83       14.10      1.49 o
  -4   8   5       92.43       90.83      2.81 o
  -3   8   5      203.30      181.76      4.35 o
  -2   8   5       79.80       84.11      2.44 o
  -1   8   5      500.45      473.74      8.95 o
   0   8   5      292.87      272.28      5.78 o
   1   8   5       19.23       20.53      3.29 o
   2   8   5        1.04        1.33      0.91 o
   3   8   5        0.52        2.07      1.34 o
  -7   9   5        0.43       -1.28      1.28 o
  -6   9   5       56.88       55.32      2.70 o
  -5   9   5        6.17        5.48      1.19 o
  -4   9   5        0.23       -0.58      0.74 o
  -3   9   5      194.95      181.98      4.50 o
  -2   9   5       39.78       43.06      2.88 o
  -1   9   5      189.82      192.79      4.65 o
   0   9   5        5.93        4.93      1.16 o
   1   9   5      101.78      100.61      4.83 o
   2   9   5       11.22        7.98      2.14 o
  -7  10   5       18.62       21.33      3.43 o
  -6  10   5        1.27        0.85      1.23 o
  -5  10   5        0.17        0.21      0.94 o
  -4  10   5       38.83       34.85      2.24 o
  -3  10   5       13.20       14.43      1.45 o
  -2  10   5       42.06       39.79      2.29 o
  -1  10   5        8.61        8.94      1.30 o
   0  10   5       46.28       50.28      2.56 o
   1  10   5       21.82       25.84      2.10 o
  -6  11   5        0.12       -0.62      1.43 o
  -5  11   5        0.00       -0.66      1.14 o
  -4  11   5        2.17        1.58      1.05 o
  -3  11   5        1.80        1.14      0.95 o
  -2  11   5        1.22        1.71      1.20 o
  -1  11   5        9.60        9.80      1.80 o
   0  11   5       35.17       34.26      2.68 o
  -4  12   5       46.39       50.44      3.45 o
  -3  12   5        1.47        0.58      1.06 o
  -2  12   5       18.30       19.86      2.37 o
   1 -12   6        9.70        7.52      1.61 o
   2 -12   6        4.11        3.00      1.38 o
   3 -12   6        0.77       -0.50      1.21 o
  -1 -11   6        3.97        5.12      1.44 o
   0 -11   6       12.16       13.09      1.69 o
   1 -11   6        0.60       -0.45      0.95 o
   2 -11   6        7.76        5.63      2.14 o
   3 -11   6        0.03        1.10      1.11 o
   4 -11   6        1.62        0.51      1.20 o
   5 -11   6        0.55       -0.17      1.62 o
  -2 -10   6        5.86        5.00      1.31 o
  -1 -10   6       15.10       11.84      1.62 o
   0 -10   6        0.05       -0.61      0.82 o
   1 -10   6        0.47       -0.77      0.77 o
   2 -10   6        4.77        6.31      1.84 o
   3 -10   6        0.10       -0.37      0.97 o
   4 -10   6       13.83       16.28      2.41 o
   5 -10   6        9.82       13.05      3.43 o
  -3  -9   6       26.99       28.83      1.85 o
  -2  -9   6        0.02       -0.10      0.97 o
  -1  -9   6        2.68        2.32      0.89 o
   0  -9   6        0.44        0.45      0.81 o
   1  -9   6        3.54        3.65      0.89 o
   2  -9   6        3.07        3.37      1.41 o
   3  -9   6       39.19       40.03      2.53 o
   4  -9   6        6.08        6.80      1.37 o
   5  -9   6        6.08        3.82      2.01 o
   6  -9   6       12.92       11.06      2.39 o
  -4  -8   6       34.17       26.63      2.21 o
  -3  -8   6        2.70        3.74      0.97 o
  -2  -8   6       65.43       60.64      2.63 o
  -1  -8   6       18.54       19.06      1.38 o
   0  -8   6        5.07        4.37      0.90 o
   1  -8   6       42.11       42.21      1.83 o
   2  -8   6        1.94        1.57      0.79 o
   3  -8   6       73.65       62.42      2.65 o
   4  -8   6      168.50      154.68      5.21 o
   5  -8   6        2.77        1.58      1.65 o
   6  -8   6        6.56        4.97      1.60 o
  -5  -7   6        9.41        8.53      2.83 o
  -4  -7   6        0.02        0.08      0.87 o
  -3  -7   6        0.47        1.65      0.79 o
  -2  -7   6       11.68       10.65      0.96 o
  -1  -7   6        0.05        0.31      0.61 o
   0  -7   6      175.47      185.12      4.12 o
   1  -7   6        9.29        9.67      1.12 o
   2  -7   6        2.88        4.68      0.82 o
   3  -7   6      124.65      143.17      4.12 o
   4  -7   6        4.49        3.43      0.96 o
   5  -7   6        0.50        0.66      1.02 o
   6  -7   6        3.09        0.80      1.17 o
  -5  -6   6        5.83        4.36      0.94 o
  -4  -6   6       87.14       93.15      3.18 o
  -3  -6   6        1.01        0.72      0.65 o
  -2  -6   6        4.99        5.50      0.74 o
  -1  -6   6       28.34       30.45      1.29 o
   0  -6   6       84.24       85.17      2.06 o
   1  -6   6       18.49       17.10      0.99 o
   2  -6   6      111.43      109.16      2.69 o
   3  -6   6      823.25      757.56     12.13 o
   4  -6   6        5.56        5.48      0.99 o
   5  -6   6        9.35       10.86      1.43 o
   6  -6   6        0.26       -0.28      0.96 o
   7  -6   6       10.82        8.61      1.76 o
  -6  -5   6        2.47        1.57      1.28 o
  -5  -5   6       63.54       58.67      2.26 o
  -4  -5   6       29.40       31.67      1.69 o
  -3  -5   6       14.05       13.56      0.86 o
  -2  -5   6       79.98       81.44      1.72 o
  -1  -5   6        1.41        0.41      0.51 o
   0  -5   6       10.68        9.21      0.74 o
   1  -5   6        3.47        3.55      0.60 o
   2  -5   6        7.34        6.72      0.81 o
   3  -5   6        9.77       11.38      0.87 o
   4  -5   6       12.95       15.17      1.54 o
   5  -5   6        6.12        6.29      1.16 o
   6  -5   6        5.40        5.22      1.72 o
   7  -5   6       51.18       56.58      3.29 o
  -6  -4   6        1.45        1.31      0.76 o
  -5  -4   6       73.72       81.16      2.63 o
  -4  -4   6      307.34      313.59      8.05 o
  -3  -4   6      136.85      138.31      3.04 o
  -2  -4   6      354.67      341.02      5.00 o
  -1  -4   6       35.12       32.69      0.97 o
   0  -4   6      235.56      226.81      4.06 o
   1  -4   6        1.01       -0.11      0.53 o
   2  -4   6        0.11        0.99      0.56 o
   3  -4   6       16.03       20.13      1.03 o
   4  -4   6       36.77       32.56      1.59 o
   5  -4   6        5.13        5.30      1.08 o
   6  -4   6        1.31        0.80      1.13 o
   7  -4   6       20.39       19.07      3.14 o
  -7  -3   6       58.44       57.58      3.19 o
  -6  -3   6      102.01      102.22      3.41 o
  -5  -3   6        0.02       -0.14      0.57 o
  -4  -3   6       37.65       39.39      1.20 o
  -3  -3   6      218.49      212.81      3.69 o
  -2  -3   6       59.75       63.52      1.38 o
  -1  -3   6        2.74        4.09      0.44 o
   0  -3   6      122.67      129.55      2.55 o
   1  -3   6      106.30      108.41      2.27 o
   2  -3   6      157.67      154.94      3.37 o
   3  -3   6        4.39        5.29      0.65 o
   4  -3   6       14.11       13.96      1.01 o
   5  -3   6        2.49        0.34      0.80 o
   6  -3   6        0.38       -1.03      1.03 o
   7  -3   6       22.14       20.19      2.04 o
  -7  -2   6      143.18      145.45      4.51 o
  -6  -2   6        0.29        0.27      0.66 o
  -5  -2   6        9.71        6.96      0.72 o
  -4  -2   6        0.06        0.62      0.34 o
  -3  -2   6       91.95       98.89      2.04 o
  -2  -2   6       29.26       32.99      1.02 o
  -1  -2   6        5.58        7.20      0.51 o
   0  -2   6      442.89      454.92      6.78 o
   1  -2   6     1425.20     1404.69     20.81 o
   2  -2   6      485.89      482.22      7.24 o
   3  -2   6        0.04       -0.01      0.46 o
   4  -2   6       61.00       67.82      1.98 o
   5  -2   6        0.08       -0.55      0.74 o
   6  -2   6       36.17       41.32      2.77 o
   7  -2   6        0.07       -1.11      1.11 o
  -7  -1   6       80.85       88.25      3.96 o
  -6  -1   6      146.73      130.79      3.50 o
  -5  -1   6       18.79       12.60      0.87 o
  -4  -1   6      217.23      215.60      3.68 o
  -3  -1   6      625.34      604.71      9.23 o
  -2  -1   6        1.07        1.86      0.40 o
  -1  -1   6      289.31      288.83      4.76 o
   0  -1   6      415.20      378.95      5.77 o
   1  -1   6      325.41      313.38      5.44 o
   2  -1   6       96.75       93.34      2.06 o
   3  -1   6       43.33       48.92      1.56 o
   4  -1   6       97.11       93.19      2.36 o
   5  -1   6        0.46       -0.39      0.71 o
   6  -1   6       60.59       57.79      2.91 o
   7  -1   6       27.22       23.47      2.97 o
  -7   0   6        0.90        0.91      0.63 o
  -6   0   6      114.84      118.42      3.37 o
  -5   0   6       10.36       10.48      1.53 o
  -4   0   6        0.41        0.40      0.26 o
  -3   0   6      231.70      240.45      3.80 o
  -2   0   6      105.82      110.54      1.98 o
  -1   0   6       15.55        7.83      0.60 o
   0   0   6     1497.74     1564.77     23.08 o
   1   0   6       42.33       42.58      1.63 o
   2   0   6      194.41      180.81      3.23 o
   3   0   6       16.16       16.62      0.92 o
   4   0   6       10.20        7.19      0.89 o
   5   0   6       44.91       45.26      2.60 o
   6   0   6       16.96       15.42      2.00 o
  -8   1   6        0.35        0.94      0.79 o
  -7   1   6      126.93      119.11      4.53 o
  -6   1   6      114.37      113.85      3.40 o
  -5   1   6       24.02       28.80      0.89 o
  -4   1   6       12.31       11.64      0.63 o
  -3   1   6        0.81        0.73      0.35 o
  -2   1   6      184.82      163.06      2.66 o
  -1   1   6      149.51      154.23      3.00 o
   0   1   6       43.05       51.02      1.56 o
   1   1   6       55.81       52.31      1.54 o
   2   1   6       51.31       46.83      1.63 o
   3   1   6        1.55        1.82      0.56 o
   4   1   6        2.06        3.03      0.84 o
   5   1   6        4.23        4.51      1.18 o
   6   1   6       47.70       52.01      2.75 o
  -8   2   6       76.28       81.12      3.73 o
  -7   2   6      102.22       94.69      3.16 o
  -6   2   6      128.02      115.17      3.55 o
  -5   2   6      455.38      435.30      6.47 o
  -4   2   6      106.24      102.80      1.89 o
  -3   2   6       75.44       90.20      1.89 o
  -2   2   6      168.60      149.12      2.95 o
  -1   2   6      105.24      129.75      2.70 o
   0   2   6      228.05      218.20      4.01 o
   1   2   6      610.92      576.48      9.19 o
   2   2   6        6.74        7.27      0.81 o
   3   2   6       64.05       58.32      2.33 o
   4   2   6       24.25       22.49      1.77 o
   5   2   6       82.33       82.89      3.50 o
   6   2   6       17.74       25.51      2.55 o
  -8   3   6       13.23       12.49      2.69 o
  -7   3   6       12.16        9.55      1.22 o
  -6   3   6        3.00        2.53      0.62 o
  -5   3   6       80.49       73.65      2.30 o
  -4   3   6       52.72       59.26      1.32 o
  -3   3   6      142.96      132.67      2.60 o
  -2   3   6        0.78        0.02      0.42 o
  -1   3   6      243.01      235.04      4.28 o
   0   3   6       16.07       15.53      1.27 o
   1   3   6       47.55       41.63      1.45 o
   2   3   6       71.68       75.58      2.02 o
   3   3   6        0.02       -0.69      0.69 o
   4   3   6        8.43        7.55      1.35 o
   5   3   6        2.20        5.15      1.94 o
  -8   4   6       54.34       58.16      3.37 o
  -7   4   6       92.00      101.37      3.14 o
  -6   4   6       51.67       46.99      1.86 o
  -5   4   6      553.73      552.44      9.72 o
  -4   4   6      119.76      130.33      2.40 o
  -3   4   6       40.08       41.98      1.42 o
  -2   4   6      219.27      218.11      4.99 o
  -1   4   6      924.07      902.34     15.24 o
   0   4   6       48.03       51.80      1.65 o
   1   4   6      100.61       98.23      2.43 o
   2   4   6      250.70      247.22      5.16 o
   3   4   6       42.63       46.65      2.83 o
   4   4   6       54.73       44.29      2.50 o
   5   4   6        1.08       -0.39      1.00 o
  -8   5   6       48.81       56.50      3.45 o
  -7   5   6       31.93       32.80      1.84 o
  -6   5   6        0.79        0.33      0.80 o
  -5   5   6        6.94        7.30      1.15 o
  -4   5   6       43.19       37.89      1.44 o
  -3   5   6        1.58        1.16      0.49 o
  -2   5   6      133.08      141.80      3.09 o
  -1   5   6      251.11      261.87      5.36 o
   0   5   6       74.30       70.56      2.05 o
   1   5   6      794.87      758.30     14.78 o
   2   5   6       51.20       46.93      2.50 o
   3   5   6      133.53      141.45      4.71 o
   4   5   6        0.85        0.85      1.09 o
   5   5   6       66.92       73.84      3.40 o
  -8   6   6       83.82       92.93      3.34 o
  -7   6   6        2.69        2.54      0.96 o
  -6   6   6      177.98      187.70      4.84 o
  -5   6   6      167.66      162.58      4.34 o
  -4   6   6      599.50      572.75     10.31 o
  -3   6   6        0.10       -0.52      0.52 o
  -2   6   6       16.20       18.20      1.15 o
  -1   6   6      610.86      573.42     10.38 o
   0   6   6       63.62       66.58      7.20 o
   1   6   6       72.27       64.86      2.57 o
   2   6   6        7.61        2.69      1.18 o
   3   6   6        0.26        1.42      0.99 o
   4   6   6       27.43       29.08      2.28 o
  -7   7   6        0.25       -0.85      0.86 o
  -6   7   6       52.82       48.89      2.30 o
  -5   7   6      144.94      142.51      4.15 o
  -4   7   6      298.10      288.22      5.99 o
  -3   7   6        3.89        4.98      1.07 o
  -2   7   6      222.00      219.23      4.45 o
  -1   7   6        2.25        0.27      0.88 o
   0   7   6      122.71      114.24      5.46 o
   1   7   6        6.22        3.04      1.19 o
   2   7   6       13.72       10.92      1.61 o
   3   7   6        1.23        0.16      1.14 o
  -7   8   6       13.13       16.06      2.00 o
  -6   8   6        0.60       -0.89      0.89 o
  -5   8   6       31.84       35.46      2.11 o
  -4   8   6        7.24        6.44      1.20 o
  -3   8   6       31.79       27.96      1.68 o
  -2   8   6      365.96      328.87      7.55 o
  -1   8   6        1.30        2.64      0.89 o
   0   8   6       14.21       12.53      1.30 o
   1   8   6        8.34        5.84      1.20 o
   2   8   6       58.65       57.99      2.93 o
   3   8   6       48.05       63.15      3.41 o
  -7   9   6        2.89        3.04      1.33 o
  -6   9   6        6.41        4.32      1.29 o
  -5   9   6        3.19        3.41      1.13 o
  -4   9   6      101.10       95.32      3.06 o
  -3   9   6       38.55       42.56      2.31 o
  -2   9   6        0.05       -0.04      1.12 o
  -1   9   6        4.75        5.22      1.07 o
   0   9   6       45.61       48.87      2.47 o
   1   9   6        4.31        8.07      1.31 o
   2   9   6       30.36       40.98      5.52 o
  -6  10   6        0.05       -1.02      1.02 o
  -5  10   6       40.86       38.57      2.84 o
  -4  10   6       11.02       15.29      1.70 o
  -3  10   6        6.72        5.34      1.28 o
  -2  10   6        2.78        2.40      1.12 o
  -1  10   6        3.34        2.43      1.29 o
   0  10   6        4.62        4.23      1.37 o
   1  10   6        2.88        6.41      1.82 o
  -5  11   6       41.07       37.06      2.96 o
  -4  11   6        3.65        3.71      1.52 o
  -3  11   6       25.13       22.51      2.09 o
  -2  11   6       36.54       42.87      2.99 o
  -1  11   6        1.96        3.85      1.46 o
   0 -11   7        1.28        1.95      1.30 o
   1 -11   7        0.67       -0.36      1.16 o
   2 -11   7        0.00        0.19      1.16 o
   3 -11   7        0.07       -0.79      1.18 o
   4 -11   7        9.32        8.74      1.67 o
  -2 -10   7        8.89        7.68      1.43 o
  -1 -10   7       31.21       34.51      2.38 o
   0 -10   7        0.45       -0.34      0.87 o
   1 -10   7        5.52        4.33      1.14 o
   2 -10   7       20.88       21.98      1.89 o
   3 -10   7       14.99       19.28      1.91 o
   4 -10   7        0.13       -0.06      1.09 o
   5 -10   7        0.90        0.52      1.47 o
  -3  -9   7        3.12        3.84      1.10 o
  -2  -9   7      121.81      122.65      4.20 o
  -1  -9   7        2.29        3.85      1.02 o
   0  -9   7       17.17       19.41      1.58 o
   1  -9   7        5.48        7.24      1.21 o
   2  -9   7       26.97       25.88      1.91 o
   3  -9   7       42.23       41.68      2.41 o
   4  -9   7        1.72        2.06      1.19 o
   5  -9   7        8.06        7.27      1.74 o
  -4  -8   7       10.79        6.90      1.52 o
  -3  -8   7        9.93        7.67      1.16 o
  -2  -8   7       60.90       56.18      2.60 o
  -1  -8   7        2.84        2.80      0.91 o
   0  -8   7       84.48       85.18      2.88 o
   1  -8   7       15.37       16.67      1.33 o
   2  -8   7       17.05       16.35      1.68 o
   3  -8   7        0.00        0.70      0.96 o
   4  -8   7        2.01        0.19      1.05 o
   5  -8   7        1.11        1.16      1.32 o
   6  -8   7        4.29        5.12      1.64 o
  -4  -7   7       19.09       18.78      1.89 o
  -3  -7   7        0.36        0.89      0.83 o
  -2  -7   7       33.26       38.37      1.78 o
  -1  -7   7        0.01       -0.31      0.64 o
   0  -7   7       37.49       36.18      1.67 o
   1  -7   7       40.87       44.40      1.90 o
   2  -7   7       31.57       30.99      1.65 o
   3  -7   7        4.47        6.25      1.07 o
   4  -7   7       45.59       46.92      2.20 o
   5  -7   7        7.27        5.85      2.04 o
   6  -7   7        3.00        2.37      2.55 o
  -5  -6   7      109.50      107.50      3.59 o
  -4  -6   7        9.11       11.29      1.27 o
  -3  -6   7      127.33      134.39      3.55 o
  -2  -6   7       82.06       82.89      2.38 o
  -1  -6   7       28.36       25.36      1.49 o
   0  -6   7       97.21       84.46      2.47 o
   1  -6   7        6.60        8.60      1.02 o
   2  -6   7        8.17        8.64      0.95 o
   3  -6   7       12.41        9.77      1.14 o
   4  -6   7       17.75       19.95      1.52 o
   5  -6   7        2.56        1.91      1.12 o
   6  -6   7        2.83        3.44      1.71 o
  -5  -5   7       17.81       16.72      1.37 o
  -4  -5   7       26.78       31.92      6.26 o
  -3  -5   7      165.45      161.15      3.49 o
  -2  -5   7        3.86        3.69      0.82 o
  -1  -5   7        0.42        1.03      0.52 o
   0  -5   7       13.02       10.36      1.23 o
   1  -5   7       47.48       53.44      1.78 o
   2  -5   7       28.44       31.80      1.96 o
   3  -5   7       19.17       21.02      1.43 o
   4  -5   7       22.13       24.97      1.59 o
   5  -5   7        0.30       -0.74      0.91 o
   6  -5   7        6.04        2.02      1.11 o
  -6  -4   7        0.25        0.82      0.75 o
  -5  -4   7        0.42       -0.62      0.62 o
  -4  -4   7      141.03      143.02      4.15 o
  -3  -4   7      230.89      228.04      5.08 o
  -2  -4   7        0.02       -0.36      0.39 o
  -1  -4   7      282.72      284.57      4.40 o
   0  -4   7        2.33        1.63      0.51 o
   1  -4   7      398.65      403.92      6.88 o
   2  -4   7       30.42       29.08      1.76 o
   3  -4   7       61.60       57.42      2.09 o
   4  -4   7      139.69      137.52      3.57 o
   5  -4   7        4.37        3.77      1.09 o
   6  -4   7        0.15       -0.99      1.35 o
  -6  -3   7      115.54      115.87      3.41 o
  -5  -3   7      132.51      122.21      3.62 o
  -4  -3   7       12.23       12.52      1.43 o
  -3  -3   7        3.39        2.24      0.53 o
  -2  -3   7        3.04        2.90      0.48 o
  -1  -3   7       17.62       18.99      0.96 o
   0  -3   7        1.03       -0.03      0.44 o
   1  -3   7       79.33       75.92      2.10 o
   2  -3   7        0.04        0.30      0.53 o
   3  -3   7      128.65      121.34      3.17 o
   4  -3   7        1.34        4.23      1.79 o
   5  -3   7        0.17        0.27      0.83 o
   6  -3   7        1.61       -0.05      1.14 o
  -7  -2   7       11.24       19.18      1.19 o
  -6  -2   7       91.23       98.10      3.34 o
  -5  -2   7      119.58      109.33      5.77 o
  -4  -2   7        9.76        8.80      0.69 o
  -3  -2   7      510.29      504.81      8.44 o
  -2  -2   7       37.81       33.20      1.11 o
  -1  -2   7      127.07      132.40      3.48 o
   0  -2   7       70.38       68.78      1.72 o
   1  -2   7        0.01        0.60      0.57 o
   2  -2   7       11.59       11.27      0.82 o
   3  -2   7      148.00      147.00      3.58 o
   4  -2   7       12.20       11.19      1.27 o
   5  -2   7       11.02       14.16      1.46 o
   6  -2   7       20.13       22.70      2.12 o
  -7  -1   7       83.31       89.64      2.78 o
  -6  -1   7       15.54       15.48      1.19 o
  -5  -1   7      258.71      245.61      6.15 o
  -4  -1   7       12.23       12.85      0.85 o
  -3  -1   7        0.84        1.25      0.46 o
  -2  -1   7      555.43      570.68      8.34 o
  -1  -1   7       32.09       40.50      1.39 o
   0  -1   7       96.19       93.57      2.08 o
   1  -1   7        0.83       -0.20      0.43 o
   2  -1   7       38.81       41.65      1.37 o
   3  -1   7      106.58      106.51      2.62 o
   4  -1   7        4.23        3.86      0.95 o
   5  -1   7        0.65        0.94      0.88 o
   6  -1   7        6.92        6.51      1.77 o
  -7   0   7       30.88       33.30      1.70 o
  -5   0   7       17.00       14.72      1.00 o
  -4   0   7      559.51      566.31      9.67 o
  -3   0   7      234.16      245.09      4.31 o
  -2   0   7      483.41      503.19      6.98 o
  -1   0   7      171.37      212.19      4.10 o
   0   0   7      217.08      220.96      4.14 o
   1   0   7       41.20       29.66      1.23 o
   2   0   7        4.83        4.51      0.62 o
   3   0   7       63.61       62.55      2.10 o
   4   0   7        3.38        1.75      1.05 o
   5   0   7        2.09        2.53      1.10 o
   6   0   7       95.69      100.60      4.11 o
  -7   1   7        2.21        1.00      0.80 o
  -6   1   7      209.61      193.62      5.23 o
  -5   1   7       11.89       10.55      0.79 o
  -4   1   7       24.43       23.36      1.32 o
  -3   1   7      521.43      544.01      7.98 o
  -2   1   7       72.21       63.13      1.74 o
  -1   1   7      272.15      280.08      5.61 o
   0   1   7      100.33      111.34      2.78 o
   1   1   7       42.59       38.36      1.41 o
   2   1   7       70.44       71.02      2.01 o
   3   1   7        1.65        2.98      0.86 o
   4   1   7       52.86       53.29      2.71 o
   5   1   7        9.27        9.41      1.56 o
   6   1   7       27.99       29.17      2.35 o
  -7   2   7       61.58       59.76      2.53 o
  -6   2   7       24.08       26.28      1.23 o
  -5   2   7        2.41        2.07      0.74 o
  -4   2   7      597.87      603.32      8.82 o
  -3   2   7        0.50        1.08      0.43 o
  -2   2   7      117.41      108.24      2.48 o
  -1   2   7      338.89      366.76      6.26 o
   0   2   7       63.05       72.49      2.17 o
   1   2   7      289.25      267.89      4.92 o
   2   2   7        3.66        5.55      0.86 o
   3   2   7        1.96        2.41      1.04 o
   4   2   7       52.78       55.49      3.71 o
   5   2   7       38.88       40.75      2.58 o
  -7   3   7        4.57        5.14      1.10 o
  -6   3   7       45.09       40.28      1.68 o
  -5   3   7       42.37       40.94      1.58 o
  -4   3   7      670.49      670.30      8.93 o
  -3   3   7        3.89        7.05      0.62 o
  -2   3   7      360.33      372.40      6.39 o
  -1   3   7      190.34      179.53      3.97 o
   0   3   7      636.59      628.99     11.08 o
   1   3   7       30.68       26.24      1.29 o
   2   3   7       43.26       44.37      2.04 o
   3   3   7      133.77      128.20      4.39 o
   4   3   7       22.91       22.49      2.01 o
   5   3   7        1.99        0.59      1.17 o
  -7   4   7       13.70       11.21      1.11 o
  -6   4   7       86.22       87.52      3.12 o
  -5   4   7        0.29        0.57      0.63 o
  -4   4   7      657.65      603.11      9.69 o
  -3   4   7        3.60        2.39      0.60 o
  -2   4   7      107.76      102.71      2.52 o
  -1   4   7      186.41      178.59      4.05 o
   0   4   7      131.22      138.56      3.43 o
   1   4   7      273.38      265.77      6.20 o
   2   4   7        5.72        3.14      0.97 o
   3   4   7       63.61       59.35      2.95 o
   4   4   7       28.02       29.09      2.29 o
   5   4   7       35.27       36.17      2.62 o
  -7   5   7       35.89       38.54      2.08 o
  -6   5   7        0.14        1.00      1.07 o
  -5   5   7        2.47        1.44      0.82 o
  -4   5   7      307.37      303.86      6.07 o
  -3   5   7        7.09        9.06      1.03 o
  -2   5   7       64.71       65.45      2.27 o
  -1   5   7      504.89      481.44      8.99 o
   0   5   7       23.05       24.51      1.50 o
   1   5   7        3.44        3.34      0.99 o
   2   5   7       54.91       50.57      2.77 o
   3   5   7        7.34        6.52      1.42 o
   4   5   7       29.19       26.48      2.30 o
  -7   6   7        1.61        0.12      0.92 o
  -6   6   7       14.92       12.84      2.06 o
  -5   6   7      332.86      310.21      7.11 o
  -4   6   7       27.15       31.38      1.65 o
  -3   6   7      174.33      174.60      4.41 o
  -2   6   7      334.19      295.33      6.12 o
  -1   6   7       54.18       50.90      2.10 o
   0   6   7      501.42      472.38     10.09 o
   1   6   7      254.35      247.76      6.12 o
   2   6   7      108.61      111.38      7.67 o
   3   6   7       14.92       18.03      2.05 o
   4   6   7        0.52       -0.30      1.36 o
  -7   7   7       42.40       42.10      2.55 o
  -6   7   7        4.39        4.79      1.68 o
  -5   7   7       47.04       41.45      2.21 o
  -4   7   7       14.77       13.02      1.30 o
  -3   7   7       22.05       21.35      1.47 o
  -2   7   7      187.35      168.19      4.16 o
  -1   7   7       33.98       34.58      2.10 o
   0   7   7       91.21       94.03      3.35 o
   1   7   7       51.98       55.25      3.62 o
   2   7   7      140.70      145.75      5.19 o
   3   7   7        7.37        5.69      1.60 o
  -7   8   7       25.37       28.75      2.32 o
  -6   8   7        9.80        7.48      1.34 o
  -5   8   7       20.60       23.73      2.49 o
  -4   8   7        1.15        2.81      0.91 o
  -3   8   7       67.06       56.96      2.33 o
  -2   8   7       10.49       15.17      1.55 o
  -1   8   7       26.14       22.16      1.79 o
   0   8   7       14.17       15.41      1.60 o
   1   8   7      125.54      146.37      4.51 o
   2   8   7       39.16       42.89      2.47 o
  -6   9   7       42.88       50.07      2.73 o
  -5   9   7        5.40        5.05      1.24 o
  -4   9   7        2.20        2.81      1.41 o
  -3   9   7       26.09       26.57      2.30 o
  -2   9   7        0.91        2.56      1.07 o
  -1   9   7       17.77       21.02      1.88 o
   0   9   7       16.68       19.05      3.47 o
   1   9   7       50.24       56.09      3.54 o
  -6  10   7        9.57        9.25      2.71 o
  -5  10   7        1.51        0.48      1.31 o
  -4  10   7        0.77        3.84      1.37 o
  -3  10   7       75.25       77.69      3.28 o
  -2  10   7        6.75        6.63      1.43 o
  -1  10   7       15.94       14.03      1.92 o
   0  10   7       12.07       12.81      1.94 o
  -4  11   7       42.24       45.87      3.29 o
  -3  11   7       14.25       19.76      2.46 o
  -2  11   7       74.83       82.91      4.08 o
   1 -11   8        0.56       -1.16      1.16 o
   2 -11   8        5.14        6.34      1.69 o
  -1 -10   8       17.81       16.12      1.86 o
   0 -10   8        0.10       -0.21      0.89 o
   1 -10   8        0.92        2.27      1.22 o
   2 -10   8       27.33       25.04      3.46 o
   3 -10   8        0.01        1.26      1.12 o
   4 -10   8       24.13       22.74      2.58 o
  -2  -9   8        0.59       -0.32      1.01 o
  -1  -9   8        0.18       -0.75      0.86 o
   0  -9   8        6.36        5.94      1.19 o
   1  -9   8       50.00       61.34      5.96 o
   2  -9   8        9.63        9.68      1.81 o
   3  -9   8        4.14        2.86      1.20 o
   4  -9   8       12.03       15.64      2.18 o
   5  -9   8        0.60       -0.92      1.31 o
  -3  -8   8       20.36       22.31      1.73 o
  -2  -8   8        4.30        2.36      1.21 o
  -1  -8   8       11.29       12.44      1.31 o
   0  -8   8        0.46       -0.15      0.85 o
   1  -8   8       26.30       25.17      1.74 o
   2  -8   8        3.22        1.37      0.98 o
   3  -8   8       26.34       20.80      1.83 o
   4  -8   8       95.05       76.17      3.22 o
   5  -8   8        0.56       -1.14      1.30 o
  -4  -7   8       37.13       34.43      2.53 o
  -3  -7   8        4.09        3.36      0.98 o
  -2  -7   8       16.45       17.97      1.38 o
  -1  -7   8       65.80       63.25      2.43 o
   0  -7   8       11.38       11.80      1.45 o
   1  -7   8        4.76        8.00      1.16 o
   2  -7   8        0.20       -0.23      1.17 o
   3  -7   8        0.50       -0.13      1.15 o
   4  -7   8        4.89        1.45      1.08 o
   5  -7   8        0.18       -0.08      1.19 o
  -5  -6   8        0.73        1.28      1.13 o
  -4  -6   8        8.91       10.35      1.54 o
  -3  -6   8       96.27       95.51      3.32 o
  -2  -6   8       28.92       29.54      1.61 o
  -1  -6   8       63.66       66.36      2.44 o
   0  -6   8       24.23       25.40      1.51 o
   1  -6   8       70.73       69.92      2.72 o
   2  -6   8        8.08        7.96      1.05 o
   3  -6   8        0.13        0.67      0.84 o
   4  -6   8        0.10       -0.88      0.88 o
   5  -6   8        1.34        1.13      1.08 o
   6  -6   8        0.15       -0.32      1.23 o
  -5  -5   8       67.35       66.21      3.21 o
  -4  -5   8        0.29        3.95      1.67 o
  -3  -5   8       29.68       31.60      2.28 o
  -2  -5   8       92.14       95.55      2.85 o
  -1  -5   8      106.47      108.95      3.47 o
   0  -5   8       32.06       34.68      1.62 o
   1  -5   8       72.32       71.60      2.33 o
   2  -5   8       26.99       33.75      1.56 o
   3  -5   8       24.36       23.13      1.56 o
   4  -5   8        1.38        2.80      0.98 o
   5  -5   8        0.82       -0.96      0.96 o
   6  -5   8        0.02       -0.23      1.29 o
  -6  -4   8      107.79      108.22      3.51 o
  -5  -4   8        6.01        3.08      1.10 o
  -4  -4   8        7.44        6.08      1.10 o
  -3  -4   8       52.59       54.76      2.10 o
  -2  -4   8        0.50       -0.57      0.57 o
  -1  -4   8       39.36       40.70      1.65 o
   0  -4   8        0.31        0.25      0.55 o
   1  -4   8      204.60      205.71      4.17 o
   2  -4   8      226.76      222.83      4.50 o
   3  -4   8       92.46       92.96      2.90 o
   4  -4   8        0.31       -0.54      0.87 o
   5  -4   8        4.06        4.40      1.28 o
   6  -4   8        1.04       -1.14      1.22 o
  -6  -3   8       97.80      106.24      6.25 o
  -5  -3   8      101.13       94.82      4.49 o
  -4  -3   8       35.76       36.07      1.95 o
  -3  -3   8       15.85       14.84      1.15 o
  -2  -3   8      459.86      447.50      7.41 o
  -1  -3   8       11.97       13.84      0.97 o
   0  -3   8       37.32       32.30      1.29 o
   1  -3   8       80.20       72.93      2.12 o
   2  -3   8       77.60       70.58      2.12 o
   3  -3   8       17.49       13.22      1.71 o
   4  -3   8        8.35        9.12      1.35 o
   5  -3   8        2.79        2.08      1.06 o
   6  -3   8        7.69        9.24      1.81 o
  -6  -2   8        0.22        0.30      0.72 o
  -5  -2   8       44.97       43.74      2.08 o
  -4  -2   8       11.97        9.51      1.15 o
  -3  -2   8       64.10       62.80      2.20 o
  -2  -2   8       96.16       98.38      3.12 o
  -1  -2   8       85.27       88.85      2.09 o
   0  -2   8        3.49        1.67      0.54 o
   1  -2   8      279.27      280.98      5.19 o
   2  -2   8       15.31       14.49      1.07 o
   3  -2   8        8.01        7.87      1.52 o
   4  -2   8       28.11       27.85      1.88 o
   5  -2   8        0.05       -0.11      1.04 o
   6  -2   8       26.71       26.96      2.44 o
  -7  -1   8        0.45        0.59      0.78 o
  -6  -1   8       70.87       67.95      2.66 o
  -5  -1   8      120.06      109.57      2.83 o
  -4  -1   8        5.09        2.22      0.78 o
  -3  -1   8        5.40        4.79      0.70 o
  -2  -1   8        0.25        0.48      0.51 o
  -1  -1   8      171.72      198.49      4.23 o
   0  -1   8      117.13      120.47      2.56 o
   2  -1   8        4.18        2.44      0.68 o
   3  -1   8        2.19        1.97      0.77 o
   4  -1   8       29.83       35.12      2.05 o
   5  -1   8       11.69       12.60      1.50 o
   6  -1   8        2.14        2.31      1.46 o
  -7   0   8      130.13      133.78      4.03 o
  -6   0   8       73.13       73.76      2.80 o
  -5   0   8      133.89      130.64      3.29 o
  -4   0   8      393.65      363.63      7.61 o
  -3   0   8      174.44      170.08      3.15 o
  -2   0   8       80.45       78.56      2.28 o
  -1   0   8       92.01       90.35      2.59 o
   0   0   8       57.32       61.51      2.06 o
   1   0   8       44.36       39.71      1.69 o
   2   0   8       71.69       60.69      2.40 o
   3   0   8       24.92       26.85      1.72 o
   4   0   8       35.85       37.04      2.46 o
   5   0   8        4.26        5.12      1.46 o
  -7   1   8        5.06        7.30      1.52 o
  -6   1   8       17.52       19.40      1.04 o
  -5   1   8        1.72        0.94      0.63 o
  -4   1   8        3.10        2.83      0.90 o
  -3   1   8        0.90        0.05      0.53 o
  -2   1   8       62.71       61.72      2.33 o
  -1   1   8        3.42        3.46      0.74 o
   0   1   8       83.20       86.73      2.53 o
   1   1   8        4.57        4.53      0.84 o
   2   1   8       17.30       15.91      1.41 o
   3   1   8       68.86       72.93      3.36 o
   4   1   8        1.25        2.65      1.16 o
   5   1   8       14.72       19.19      2.10 o
  -7   2   8       44.18       44.22      2.82 o
  -6   2   8       69.57       80.76      2.47 o
  -5   2   8       38.17       37.87      1.88 o
  -4   2   8      846.22      849.86     16.21 o
  -3   2   8        0.94        1.42      0.66 o
  -2   2   8       36.64       36.28      1.46 o
  -1   2   8      177.38      175.28      3.63 o
   0   2   8      596.42      610.03     10.90 o
   1   2   8       66.94       67.53      2.28 o
   2   2   8       47.23       51.28      2.32 o
   3   2   8       72.95       72.52      3.69 o
   4   2   8       33.13       36.83      2.54 o
   5   2   8       22.30       20.61      2.18 o
  -7   3   8       23.57       30.98      2.55 o
  -6   3   8        0.07        1.02      0.99 o
  -5   3   8       46.38       46.54      2.00 o
  -4   3   8        0.86        0.60      0.82 o
  -3   3   8      110.63       90.19      3.29 o
  -2   3   8        0.17       -0.18      0.55 o
  -1   3   8       43.46       41.61      1.79 o
   0   3   8       69.41       74.69      2.43 o
   1   3   8      154.48      151.36      4.23 o
   2   3   8      223.52      224.44      7.74 o
   3   3   8       12.46       12.74      1.73 o
   4   3   8       72.64       82.61      3.77 o
  -7   4   8       50.71       58.87      2.50 o
  -6   4   8       11.60       11.81      1.38 o
  -5   4   8      270.12      273.29      6.28 o
  -4   4   8       93.69       92.50      3.02 o
  -3   4   8      850.83      787.53     15.41 o
  -2   4   8       13.16       15.51      1.23 o
  -1   4   8       54.77       52.10      2.05 o
   0   4   8      365.52      348.92      6.96 o
   1   4   8       61.40       55.59      2.49 o
   2   4   8        1.08        1.63      1.20 o
   3   4   8       27.17       30.11      2.40 o
   4   4   8        0.99        1.42      1.32 o
  -7   5   8        2.99        1.99      1.17 o
  -6   5   8        7.07        7.75      1.26 o
  -5   5   8       62.44       54.94      2.72 o
  -4   5   8      324.79      303.21      6.95 o
  -3   5   8      471.49      462.56      9.86 o
  -2   5   8        6.48        4.02      1.11 o
  -1   5   8      140.93      146.43      3.80 o
   0   5   8       47.82       52.08      4.14 o
   1   5   8        3.43        2.75      1.10 o
   2   5   8        1.12        2.07      1.25 o
   3   5   8        3.36        2.92      1.41 o
   4   5   8        0.36        0.73      1.35 o
  -7   6   8       32.04       32.36      2.27 o
  -6   6   8       62.24       59.31      2.91 o
  -5   6   8        0.28        0.05      0.81 o
  -4   6   8       96.99       99.36      3.32 o
  -3   6   8        0.26        1.40      0.81 o
  -2   6   8       43.32       36.82      2.14 o
  -1   6   8      192.79      188.92      5.16 o
   0   6   8       10.40       10.46      1.43 o
   1   6   8       61.15       59.34      3.19 o
   2   6   8        3.87        4.02      1.56 o
   3   6   8       35.61       35.18      2.76 o
  -7   7   8        0.01       -0.10      1.07 o
  -6   7   8       39.38       44.21      2.72 o
  -5   7   8       36.08       35.10      2.14 o
  -4   7   8       12.40       10.32      2.10 o
  -3   7   8      125.52      115.91      3.36 o
  -2   7   8       27.10       33.05      2.07 o
  -1   7   8        4.31        4.23      1.37 o
   0   7   8       38.51       39.13      2.31 o
   1   7   8       34.42       39.76      2.82 o
   2   7   8        9.96        8.79      1.87 o
  -6   8   8        7.34        5.63      1.77 o
  -5   8   8        1.78        2.89      1.18 o
  -4   8   8       64.97       55.65      2.73 o
  -3   8   8       20.73       27.46      2.01 o
  -2   8   8       32.07       31.88      2.15 o
  -1   8   8        4.08        5.81      1.28 o
   0   8   8        0.64       -0.05      1.03 o
   1   8   8        0.04        1.17      1.39 o
  -6   9   8        0.04        1.35      1.21 o
  -5   9   8        7.91       10.45      1.81 o
  -4   9   8      112.11       97.95      4.24 o
  -3   9   8        3.43        1.61      1.51 o
  -2   9   8       33.86       33.16      2.29 o
  -1   9   8       44.32       51.24      3.55 o
   0   9   8        3.97        5.53      1.59 o
  -5  10   8        0.56        1.68      1.58 o
  -4  10   8        0.17        1.12      1.26 o
  -3  10   8       17.70       15.28      1.83 o
  -2  10   8       20.78       22.84      2.15 o
  -1  10   8        0.08        0.69      1.37 o
   0 -10   9        0.00        0.29      1.08 o
   1 -10   9       23.64       21.34      2.22 o
   2 -10   9        1.18        0.54      1.22 o
   3 -10   9        1.23       -0.36      2.27 o
  -2  -9   9        2.58        2.51      1.83 o
  -1  -9   9       15.36       18.90      1.94 o
   0  -9   9        0.01        0.56      0.95 o
   1  -9   9        9.21        6.53      1.53 o
   2  -9   9        4.05        4.76      1.39 o
   3  -9   9        2.89        4.66      1.41 o
   4  -9   9        0.07        0.32      1.41 o
  -3  -8   9        1.83        2.83      1.08 o
  -2  -8   9       39.04       42.01      2.45 o
  -1  -8   9       16.93       17.35      1.58 o
   0  -8   9        2.52        1.30      0.96 o
   1  -8   9       16.05       13.60      1.72 o
   2  -8   9        1.49        0.59      0.95 o
   3  -8   9        2.13       -0.23      1.05 o
   4  -8   9       10.32        7.20      1.75 o
  -3  -7   9       14.60       13.70      1.47 o
  -2  -7   9       45.87       45.39      2.98 o
  -1  -7   9        0.79        1.24      0.93 o
   0  -7   9        5.11        5.07      1.24 o
   1  -7   9        2.19       -0.39      0.93 o
   2  -7   9       12.90       12.26      1.55 o
   3  -7   9        2.43        0.84      1.57 o
   4  -7   9       10.41       11.09      2.24 o
   5  -7   9       11.13        9.72      2.32 o
  -4  -6   9        1.78        1.13      1.15 o
  -3  -6   9       12.40       15.46      1.94 o
  -2  -6   9       49.75       50.94      2.18 o
  -1  -6   9       10.15       12.71      1.47 o
   0  -6   9       55.51       58.53      2.24 o
   1  -6   9        0.26        0.07      0.74 o
   2  -6   9       62.92       67.52      2.84 o
   3  -6   9        0.30       -0.12      0.90 o
   4  -6   9       13.39        8.97      1.82 o
   5  -6   9       19.73       19.17      2.31 o
  -5  -5   9       37.38       40.31      2.66 o
  -4  -5   9       33.42       31.54      2.36 o
  -3  -5   9       30.16       33.50      2.52 o
  -2  -5   9        5.71        3.69      0.94 o
  -1  -5   9        4.78        5.09      1.13 o
   0  -5   9        1.53        3.53      0.85 o
   1  -5   9        4.62        3.95      0.93 o
   2  -5   9       19.91       17.09      1.82 o
   3  -5   9        0.65        1.29      0.97 o
   4  -5   9       30.51       27.44      2.15 o
   5  -5   9        4.71        4.48      1.37 o
  -5  -4   9       26.46       31.03      2.29 o
  -4  -4   9        2.29        1.90      1.13 o
  -3  -4   9        0.52        0.91      0.84 o
  -2  -4   9      227.32      223.08      5.26 o
  -1  -4   9       50.50       47.69      1.90 o
   0  -4   9       34.17       35.61      1.91 o
   1  -4   9        3.92        2.42      0.89 o
   2  -4   9        0.83        0.67      0.86 o
   3  -4   9        0.53       -0.75      0.75 o
   4  -4   9       10.25        8.13      1.47 o
   5  -4   9        8.87        9.97      1.55 o
  -6  -3   9       27.03       30.46      2.87 o
  -5  -3   9        0.82       -0.18      1.46 o
  -4  -3   9      230.57      222.57      7.42 o
  -3  -3   9       16.92       21.35      1.83 o
  -2  -3   9        1.36        1.92      0.94 o
  -1  -3   9      259.75      247.03      5.85 o
   0  -3   9       34.09       37.62      2.17 o
   1  -3   9       22.35       23.66      1.34 o
   2  -3   9        1.81        1.72      0.82 o
   3  -3   9        1.11        1.67      0.88 o
   4  -3   9       45.25       44.68      2.47 o
   5  -3   9        0.34       -0.32      1.08 o
  -6  -2   9        5.63        3.09      2.07 o
  -5  -2   9       20.96       22.29      2.00 o
  -4  -2   9       10.09       11.72      1.80 o
  -3  -2   9      296.95      295.51      7.53 o
  -2  -2   9      189.93      176.95      4.92 o
  -1  -2   9      198.39      206.69      5.08 o
   0  -2   9       40.35       38.44      1.58 o
   1  -2   9       24.74       24.87      1.35 o
   2  -2   9        4.61        6.18      1.02 o
   3  -2   9       47.57       50.37      2.14 o
   4  -2   9       22.96       25.24      2.26 o
   5  -2   9        1.19        0.82      1.11 o
  -6  -1   9        2.47        3.28      1.60 o
  -5  -1   9      101.25      104.54      3.63 o
  -4  -1   9        3.86        3.33      0.85 o
  -3  -1   9       18.28       17.92      1.42 o
  -2  -1   9      244.03      251.19      5.86 o
  -1  -1   9        3.69        4.96      0.94 o
   0  -1   9       65.71       64.45      2.82 o
   1  -1   9       36.48       30.66      1.48 o
   2  -1   9      118.74      119.17      3.33 o
   3  -1   9       43.08       38.20      1.93 o
   4  -1   9        0.14        0.06      0.89 o
   5  -1   9       19.82       23.21      3.96 o
  -6   0   9       36.79       35.98      2.49 o
  -5   0   9       14.70       12.74      1.69 o
  -4   0   9       10.38       12.51      1.20 o
  -3   0   9      518.74      506.42     10.33 o
  -2   0   9        0.08       -0.26      0.86 o
  -1   0   9       45.90       39.40      1.74 o
   0   0   9       73.06       74.47      2.42 o
   1   0   9       49.87       50.10      2.05 o
   2   0   9      186.67      186.95      5.03 o
   3   0   9        3.02        3.34      2.03 o
   4   0   9        2.27       -0.28      1.20 o
   5   0   9       14.90       16.25      2.13 o
  -7   1   9       14.66       15.71      1.92 o
  -6   1   9       14.16       13.84      1.19 o
  -5   1   9        0.09       -0.40      0.68 o
  -4   1   9       50.85       50.61      2.51 o
  -3   1   9      239.07      248.66      5.87 o
  -2   1   9        0.02       -0.50      0.69 o
  -1   1   9       71.35       73.31      2.37 o
   0   1   9       44.80       43.78      1.88 o
   1   1   9      304.98      313.64      7.27 o
   2   1   9        0.45        0.49      0.95 o
   3   1   9       22.62       24.17      2.22 o
   4   1   9       58.22       60.96      3.31 o
   5   1   9        6.44        2.49      1.47 o
  -7   2   9       10.61       10.71      1.79 o
  -6   2   9       31.76       25.92      2.05 o
  -5   2   9       96.61       92.25      3.32 o
  -4   2   9        6.40        3.55      1.35 o
  -3   2   9      570.31      526.57     10.82 o
  -2   2   9       31.27       31.78      3.55 o
  -1   2   9       17.60       18.56      1.33 o
   0   2   9       79.47       71.37      2.48 o
   1   2   9       82.67       87.97      3.17 o
   2   2   9      220.25      226.72      5.84 o
   3   2   9        2.42        4.27      2.10 o
   4   2   9       23.67       28.75      2.74 o
  -7   3   9       15.18       16.22      2.11 o
  -6   3   9       91.53       87.67      3.24 o
  -5   3   9       13.85       12.88      1.27 o
  -4   3   9       20.40       19.86      2.69 o
  -3   3   9      248.98      244.16      5.92 o
  -2   3   9        7.94        8.91      1.21 o
  -1   3   9       69.21       70.43      2.70 o
   0   3   9       94.69       92.64      3.23 o
   1   3   9       13.20       13.04      1.54 o
   2   3   9        6.04        8.61      1.82 o
   3   3   9       12.46       13.00      2.98 o
   4   3   9        4.06        2.00      1.51 o
  -7   4   9       14.72       16.05      1.82 o
  -6   4   9        0.95        0.97      1.27 o
  -5   4   9        0.11        0.92      0.78 o
  -4   4   9      407.98      386.57      9.96 o
  -3   4   9       35.56       45.88      2.26 o
  -2   4   9       62.04       63.39      2.86 o
  -1   4   9      100.85      101.15      3.61 o
   0   4   9       86.54       84.13      3.87 o
   1   4   9      382.12      380.88      8.68 o
   2   4   9       74.20       71.15      3.51 o
   3   4   9       71.69       72.23      3.69 o
  -7   5   9        4.63        7.05      1.27 o
  -6   5   9       95.64       89.77      3.61 o
  -5   5   9       56.14       62.67      2.60 o
  -4   5   9       66.34       60.92      2.61 o
  -3   5   9        0.08       -0.85      0.85 o
  -2   5   9       17.92       16.37      1.58 o
  -1   5   9       26.89       26.76      2.25 o
   0   5   9       83.28       98.98      4.42 o
   1   5   9       47.50       55.28      3.20 o
   2   5   9       64.23       66.73      3.59 o
   3   5   9      109.31      119.74      4.89 o
  -6   6   9      100.23      112.62      4.28 o
  -5   6   9        5.65        5.88      1.21 o
  -4   6   9       23.54       27.45      2.04 o
  -3   6   9       10.37        5.84      1.28 o
  -2   6   9       10.92       10.17      1.68 o
  -1   6   9       17.05       22.02      2.18 o
   0   6   9        5.92        4.45      1.48 o
   1   6   9       12.79       15.02      2.07 o
   2   6   9      124.93      128.76      5.16 o
  -6   7   9       73.91       79.42      3.64 o
  -5   7   9       84.74       92.05      3.48 o
  -4   7   9        1.74        1.33      0.97 o
  -3   7   9        1.65        1.97      1.22 o
  -2   7   9       56.44       55.08      3.24 o
  -1   7   9        0.11       -0.18      1.24 o
   0   7   9       50.92       54.65      4.07 o
   1   7   9       24.92       27.86      3.14 o
  -6   8   9       26.26       28.07      3.75 o
  -5   8   9       36.72       42.92      2.53 o
  -4   8   9        0.23        0.50      1.16 o
  -3   8   9       11.81       14.46      1.97 o
  -2   8   9       44.82       45.34      2.59 o
  -1   8   9       57.63       60.89      2.96 o
   0   8   9       27.09       31.07      3.43 o
  -5   9   9        0.00       -1.08      1.08 o
  -4   9   9        2.20       -0.19      1.26 o
  -3   9   9       36.04       38.16      2.92 o
  -2   9   9       11.38       13.07      1.86 o
  -1   9   9      144.75      167.29      7.82 o
   0  -9  10       29.42       35.33      2.62 o
   1  -9  10        3.97        4.29      1.36 o
   2  -9  10        0.01       -0.52      1.49 o
  -2  -8  10       10.93        9.44      1.54 o
  -1  -8  10        9.34        9.68      1.42 o
   0  -8  10       12.84       12.43      1.53 o
   1  -8  10        2.69        2.10      1.25 o
   2  -8  10        3.48        4.52      2.05 o
   3  -8  10        0.06        0.30      1.27 o
  -3  -7  10        5.14        6.69      1.81 o
  -2  -7  10        9.98        7.25      1.43 o
  -1  -7  10       40.23       35.72      2.08 o
   0  -7  10       24.39       30.27      2.00 o
   1  -7  10        4.99        5.78      1.41 o
   2  -7  10       15.18       14.46      1.68 o
   3  -7  10        7.42       11.64      1.66 o
   4  -7  10        4.49        4.43      2.67 o
  -3  -6  10        0.46        1.10      1.39 o
  -2  -6  10       29.46       35.60      2.26 o
  -1  -6  10        5.80        6.28      1.26 o
   0  -6  10       13.08       17.65      1.58 o
   1  -6  10        0.31        1.54      1.01 o
   2  -6  10       56.59       45.72      2.49 o
   3  -6  10       26.13       25.29      2.05 o
   4  -6  10       10.46        9.98      2.73 o
  -4  -5  10       84.50       85.28      4.17 o
  -3  -5  10       14.32       15.92      2.07 o
  -2  -5  10        1.05        3.08      0.98 o
  -1  -5  10      147.64      153.58      4.29 o
   0  -5  10        6.48        6.94      1.16 o
   1  -5  10        0.10        0.58      0.85 o
   2  -5  10        1.42        3.22      1.09 o
   3  -5  10        6.57        3.71      1.25 o
   4  -5  10        2.34       -0.14      1.31 o
  -5  -4  10        3.57        3.71      1.31 o
  -4  -4  10       17.92       17.01      2.07 o
  -3  -4  10       21.55       22.37      2.28 o
  -2  -4  10       77.00       82.80      3.37 o
  -1  -4  10       43.55       44.66      2.13 o
   0  -4  10       16.76       20.07      1.45 o
   1  -4  10        5.60        3.11      1.02 o
   2  -4  10       12.34       11.56      1.82 o
   3  -4  10        0.07       -0.97      0.97 o
   4  -4  10        0.51        0.79      1.34 o
   5  -4  10        6.04        4.64      4.39 o
  -5  -3  10       27.05       31.76      2.48 o
  -4  -3  10       73.33       63.70      3.47 o
  -3  -3  10       52.63       54.32      2.78 o
  -2  -3  10        6.80        5.91      1.32 o
  -1  -3  10        1.07        1.22      0.78 o
   0  -3  10       27.84       27.87      1.61 o
   1  -3  10        4.40        2.55      1.00 o
   2  -3  10        5.20        5.83      1.16 o
   3  -3  10        0.18       -0.82      0.93 o
   4  -3  10        0.76        1.00      1.16 o
   5  -3  10        9.08        4.54      1.48 o
  -5  -2  10       13.38       12.62      1.76 o
  -4  -2  10       87.16       86.01      4.10 o
  -3  -2  10      225.01      212.13      6.07 o
  -2  -2  10       57.80       58.87      2.78 o
  -1  -2  10        9.13        6.81      1.14 o
   0  -2  10        4.85        6.58      0.99 o
   1  -2  10        5.28        6.05      1.47 o
   2  -2  10       25.79       22.69      1.79 o
   3  -2  10       10.08        7.11      1.45 o
   4  -2  10        9.82        6.36      1.39 o
  -6  -1  10        3.33        2.16      1.20 o
  -5  -1  10        0.01        0.65      1.11 o
  -4  -1  10       16.88       21.12      2.23 o
  -3  -1  10       35.86       31.74      2.17 o
  -2  -1  10        2.64        1.42      1.35 o
  -1  -1  10        1.11        1.78      0.90 o
   0  -1  10       15.13       17.30      2.46 o
   1  -1  10       40.89       42.99      2.89 o
   2  -1  10       10.84       13.97      2.14 o
   3  -1  10        8.54       10.35      1.81 o
   4  -1  10       26.48       30.51      2.70 o
  -6   0  10       52.30       54.29      3.24 o
  -5   0  10       43.98       57.03      3.38 o
  -4   0  10       27.58       27.39      2.04 o
  -3   0  10      461.14      462.68     11.24 o
  -2   0  10        5.07        5.62      1.16 o
  -1   0  10       24.11       23.18      1.92 o
   0   0  10       40.66       35.17      1.99 o
   1   0  10      194.27      200.72     13.72 o
   2   0  10       29.96       31.46      2.13 o
   3   0  10       11.65       13.04      1.98 o
   4   0  10       26.72       25.00      2.65 o
  -6   1  10       22.16       28.06      1.72 o
  -5   1  10        7.94        3.90      2.51 o
  -4   1  10      110.02      103.56      3.90 o
  -3   1  10        3.18        1.74      1.10 o
  -2   1  10      114.90      102.35      3.40 o
  -1   1  10        1.42        0.31      0.82 o
   0   1  10        0.21       -0.84      0.84 o
   1   1  10        0.71        0.53      1.05 o
   2   1  10       63.87       60.87      2.87 o
   3   1  10       45.56       44.79      3.16 o
   4   1  10        7.13        7.03      1.82 o
  -6   2  10        8.72       10.98      1.36 o
  -5   2  10       69.41       67.13      2.92 o
  -4   2  10      209.67      215.93      6.37 o
  -3   2  10       17.64       16.26      1.80 o
  -2   2  10      477.36      463.64      9.96 o
  -1   2  10        0.76        0.81      0.89 o
   0   2  10       10.73        7.07      1.51 o
   1   2  10      169.35      173.24      4.98 o
   2   2  10       19.20       13.88      1.96 o
   3   2  10        0.10       -1.17      1.17 o
   4   2  10        5.86        5.87      1.78 o
  -6   3  10       29.70       26.19      1.90 o
  -5   3  10       41.80       42.54      3.61 o
  -4   3  10       96.73       91.57      3.76 o
  -3   3  10      207.33      202.52      6.20 o
  -2   3  10      255.86      243.55      6.12 o
  -1   3  10       36.95       39.42      2.23 o
   0   3  10      114.62      118.10      4.82 o
   1   3  10       37.81       38.14      4.45 o
   2   3  10        5.22        6.13      1.76 o
   3   3  10        0.36        0.11      1.35 o
  -6   4  10       86.36       72.70      4.04 o
  -5   4  10       69.72       62.80      3.01 o
  -4   4  10        1.04        1.02      1.17 o
  -3   4  10       42.78       45.25      2.79 o
  -2   4  10       11.57       10.37      1.42 o
  -1   4  10        5.65        4.61      1.58 o
   0   4  10       59.92       59.18      3.24 o
   1   4  10       28.30       29.82      3.03 o
   2   4  10       55.01       53.74      4.05 o
   3   4  10        0.99        0.42      1.54 o
  -6   5  10        0.74        2.65      1.19 o
  -5   5  10       46.51       49.31      2.46 o
  -4   5  10       11.93       11.63      1.44 o
  -3   5  10        3.30        1.31      1.45 o
  -2   5  10      106.07       95.37      4.05 o
  -1   5  10        6.14        5.79      1.49 o
   0   5  10        7.86        7.47      1.67 o
   1   5  10       68.33       81.36      4.88 o
   2   5  10       33.24       36.29      3.60 o
  -6   6  10       98.76       97.64      4.10 o
  -5   6  10       18.86       18.12      1.76 o
  -4   6  10       19.19       20.76      1.82 o
  -3   6  10       73.70       65.38      4.34 o
  -2   6  10       11.15       16.55      2.10 o
  -1   6  10       86.86       85.35      5.47 o
   0   6  10       20.60       24.15      2.99 o
   1   6  10        2.23        2.07      1.73 o
  -5   7  10        0.00       -0.93      0.93 o
  -4   7  10       12.93       13.07      1.93 o
  -3   7  10       85.49       77.39      3.76 o
  -2   7  10       22.24       21.59      2.40 o
  -1   7  10       45.97       38.49      3.01 o
   0   7  10       49.96       58.41      4.47 o
  -4   8  10        1.53        1.83      1.37 o
  -3   8  10        1.41        1.10      1.29 o
  -2   8  10       47.20       46.29      2.74 o
  -1   8  10       29.43       33.24      2.85 o
   0  -8  11        3.30        2.56      1.42 o
   1  -8  11        3.85        0.83      1.25 o
  -2  -7  11       12.01       15.25      2.32 o
  -1  -7  11        0.05        0.55      0.99 o
   0  -7  11        2.93        2.45      1.29 o
   1  -7  11        0.25        0.00      1.17 o
   2  -7  11        0.14       -0.42      1.18 o
   3  -7  11        2.04        0.23      1.52 o
  -3  -6  11        3.53        1.52      1.52 o
  -2  -6  11        1.17        5.93      1.40 o
  -1  -6  11       81.04       78.65      3.09 o
   0  -6  11       11.88       15.78      2.25 o
   1  -6  11        0.50        1.29      1.26 o
   2  -6  11        2.85        0.94      1.13 o
   3  -6  11        0.11        1.00      1.40 o
  -3  -5  11      124.87      124.90      7.56 o
  -2  -5  11       16.37       18.00      1.91 o
  -1  -5  11        9.14        7.53      1.31 o
   0  -5  11       33.70       35.32      2.11 o
   1  -5  11        0.30        0.18      0.98 o
   2  -5  11       15.69       18.37      1.84 o
   3  -5  11        0.07       -0.59      1.26 o
  -4  -4  11       18.13       19.83      2.31 o
  -3  -4  11       10.60        7.52      1.82 o
  -2  -4  11      172.71      175.43      5.58 o
  -1  -4  11       31.66       28.93      1.90 o
   0  -4  11       18.76       17.43      1.63 o
   1  -4  11        0.10        0.08      0.91 o
   2  -4  11        6.90        6.76      1.37 o
   3  -4  11        5.38        2.29      1.54 o
   4  -4  11       25.07       25.15      2.60 o
  -4  -3  11       60.97       63.81      3.68 o
  -3  -3  11        2.56        1.27      1.34 o
  -2  -3  11        0.17       -0.65      1.01 o
  -1  -3  11       37.42       38.75      2.45 o
   0  -3  11        1.66        2.55      1.20 o
   1  -3  11       17.81       21.59      1.82 o
   2  -3  11        6.22        5.13      1.32 o
   3  -3  11       73.69       78.38      3.91 o
   4  -3  11       15.42       14.78      2.20 o
  -5  -2  11       18.38       19.43      2.18 o
  -4  -2  11       13.92       13.42      2.02 o
  -3  -2  11        0.14       -0.20      1.00 o
  -2  -2  11      175.61      177.21      9.70 o
  -1  -2  11        0.51        0.88      1.02 o
   0  -2  11        3.77        3.81      1.09 o
   1  -2  11        5.29        3.96      1.41 o
   2  -2  11       22.07       24.08      1.99 o
   3  -2  11       83.23       84.31      4.07 o
   4  -2  11        0.07       -1.05      1.52 o
  -5  -1  11       22.98       23.15      2.41 o
  -4  -1  11       15.39       16.72      2.27 o
  -3  -1  11       29.06       29.86      2.20 o
  -2  -1  11       44.12       51.27      2.80 o
  -1  -1  11        0.01       -0.80      0.80 o
   0  -1  11        0.20        0.82      1.08 o
   1  -1  11        0.77        1.17      1.52 o
   2  -1  11      135.99      149.20      5.43 o
   3  -1  11        0.44       -0.41      1.87 o
   4  -1  11        0.89        3.71      3.47 o
  -5   0  11       40.29       36.60      3.00 o
  -4   0  11       53.95       61.12      3.77 o
  -3   0  11       11.91       11.81      1.66 o
  -2   0  11      194.87      203.35      6.19 o
  -1   0  11        1.24        0.45      0.98 o
   0   0  11        9.16       10.11      1.62 o
   1   0  11       29.00       33.41      2.55 o
   2   0  11       44.17       45.90      3.02 o
   3   0  11       56.94       68.32      6.98 o
  -5   1  11      127.80      131.15      8.83 o
  -4   1  11        3.67        2.91      1.14 o
  -3   1  11       15.63       14.53      1.83 o
  -2   1  11       72.41       70.03      3.84 o
  -1   1  11       18.96       21.30      2.12 o
   0   1  11        9.79        8.92      1.69 o
   1   1  11       14.82       17.34      2.06 o
   2   1  11       23.84       19.21      4.41 o
   3   1  11        1.54        2.20      1.89 o
  -6   2  11        0.02        0.60      1.16 o
  -5   2  11        0.06       -0.30      1.41 o
  -4   2  11        1.49        2.17      1.20 o
  -3   2  11      174.17      162.91      5.47 o
  -2   2  11        1.32        2.00      1.21 o
  -1   2  11       21.72       24.96      2.29 o
   0   2  11       10.60       12.13      1.80 o
   1   2  11       55.06       55.87      3.25 o
   2   2  11      153.10      165.80      7.35 o
   3   2  11       12.36        9.22      2.35 o
  -5   3  11       39.50       37.90      2.44 o
  -4   3  11       35.63       39.92      2.70 o
  -3   3  11       26.43       25.65      2.27 o
  -2   3  11        5.46        4.40      1.18 o
  -1   3  11        7.42        9.97      1.95 o
   0   3  11        0.61        0.06      1.22 o
   1   3  11       88.49       90.98      5.14 o
   2   3  11       27.77       26.58      3.85 o
  -5   4  11      124.67      132.37      4.80 o
  -4   4  11        0.40        1.49      1.31 o
  -3   4  11       21.16       22.32      4.09 o
  -2   4  11       39.91       32.87      2.61 o
  -1   4  11        9.52        7.03      1.62 o
   0   4  11       39.70       47.69      3.13 o
   1   4  11        4.52        1.94      3.19 o
   2   4  11        0.59        0.15      1.83 o
  -5   5  11       69.99       72.97      3.53 o
  -4   5  11       76.34       80.44      4.09 o
  -3   5  11        7.06        3.60      1.96 o
  -2   5  11        6.63        5.97      1.61 o
  -1   5  11       81.03       84.18      4.09 o
   0   5  11        3.69        3.39      1.59 o
   1   5  11       21.17       22.57      3.20 o
  -5   6  11       38.00       38.03      2.76 o
  -4   6  11       32.84       33.46      3.72 o
  -3   6  11        5.28        5.37      2.08 o
  -2   6  11       62.26       75.56      3.97 o
  -1   6  11       45.08       53.48      3.48 o
   0   6  11       63.32       65.63      6.28 o
  -4   7  11        1.17       -1.03      1.03 o
  -3   7  11        0.08        0.78      1.25 o
  -2   7  11       19.20       20.25      4.94 o
  -1   7  11        7.23        8.42      6.72 o
  -1  -6  12       14.82       16.18      1.74 o
   0  -6  12        3.14        4.33      1.38 o
   1  -6  12        9.67        8.16      1.69 o
  -2  -5  12       23.21       31.25      3.10 o
  -1  -5  12        0.02        0.48      1.06 o
   0  -5  12        0.20       -0.54      1.15 o
   1  -5  12        4.74        5.41      1.90 o
   2  -5  12        0.06       -1.20      1.21 o
  -3  -4  12       10.57       10.77      3.45 o
  -2  -4  12       40.19       41.07      2.72 o
  -1  -4  12       16.76       18.49      2.95 o
   0  -4  12        0.05        0.46      1.17 o
   1  -4  12        1.38        0.71      1.32 o
   2  -4  12        0.00        2.38      1.28 o
  -3  -3  12        9.61        9.13      1.99 o
  -2  -3  12       33.24       30.76      2.39 o
  -1  -3  12        1.58        1.85      1.29 o
   0  -3  12        7.06        5.34      1.92 o
   1  -3  12       15.35       17.81      1.95 o
   2  -3  12       26.09       25.60      2.16 o
   3  -3  12        0.88        2.09      1.81 o
  -4  -2  12       10.46        9.31      2.35 o
  -3  -2  12        7.35        7.39      1.94 o
  -2  -2  12      115.06      125.60      6.53 o
  -1  -2  12        0.03        1.62      1.19 o
   0  -2  12       34.65       33.85      2.91 o
   1  -2  12        9.58        6.93      1.69 o
   2  -2  12       60.22       61.82      4.74 o
   3  -2  12        0.79        1.29      3.39 o
  -4  -1  12        5.06       11.80      2.06 o
  -3  -1  12       49.25       51.58      2.95 o
  -2  -1  12        0.68       -1.09      1.09 o
  -1  -1  12       92.00      101.37      5.17 o
   0  -1  12        9.15        8.72      2.47 o
   1  -1  12        0.21        0.53      1.30 o
   2  -1  12        1.64        3.72      2.07 o
  -4   0  12       52.58       56.79      5.24 o
  -3   0  12       50.98       53.69      3.11 o
  -2   0  12        9.61        7.27      1.63 o
  -1   0  12      205.90      221.40     22.15 o
   0   0  12        4.72        3.16      1.50 o
   1   0  12        1.84        1.11      1.43 o
   2   0  12       35.00       32.32      3.65 o
  -5   1  12       16.09       17.86      3.79 o
  -4   1  12       14.20       12.60      2.38 o
  -3   1  12       40.98       43.27      2.84 o
  -2   1  12       69.52       72.94      3.62 o
  -1   1  12       76.89       83.14      3.99 o
   0   1  12       36.12       39.08      2.90 o
   1   1  12       48.61       54.09      4.57 o
   2   1  12        8.70        4.82      2.13 o
  -5   2  12       68.57       65.98      4.71 o
  -4   2  12       61.66       62.47      4.88 o
  -3   2  12        2.12        2.77      1.32 o
  -2   2  12        4.82        4.70      1.85 o
  -1   2  12       30.72       33.65      3.13 o
   0   2  12        4.74        8.92      1.89 o
   1   2  12       25.51       26.46      3.57 o
   2   2  12        9.85        9.56      2.54 o
  -4   3  12       32.31       34.69      2.73 o
  -3   3  12        4.80        4.29      1.55 o
  -2   3  12        6.92        7.04      2.05 o
  -1   3  12       84.35       78.10      3.87 o
   0   3  12        3.00        6.27      1.84 o
   1   3  12        0.32        2.06      2.03 o
  -4   4  12        7.23        5.46      1.72 o
  -3   4  12       70.29       69.34      4.64 o
  -2   4  12       85.88       83.19      4.96 o
  -1   4  12       18.04       22.59      2.51 o
   0   4  12       38.54       37.82      3.10 o
  -4   5  12       14.17       12.40      4.39 o
  -3   5  12       43.25       54.02      5.56 o
  -2   5  12       53.51       53.46      4.75 o
  -1   5  12       23.18       20.62      3.00 o
  -1  -4  13       17.41       13.16      3.39 o
   0  -4  13        6.80        6.51      2.17 o
  -2  -3  13       23.45       25.36      2.43 o
  -1  -3  13        0.14        0.31      1.69 o
   0  -3  13        1.84        1.69      1.69 o
   1  -3  13        0.00       -1.03      1.61 o
  -2  -2  13        0.65        2.16      1.36 o
  -1  -2  13       60.86       70.93      4.52 o
   0  -2  13        0.11        0.66      3.07 o
   1  -2  13        1.18       -0.40      1.54 o
  -3  -1  13        2.21       -0.47      2.33 o
  -2  -1  13        6.20       11.31      2.33 o
  -1  -1  13       12.57       10.01      2.30 o
   0  -1  13        9.51        8.20      2.10 o
   1  -1  13        0.44       -0.45      1.37 o
  -3   0  13        1.48        1.49      1.49 o
  -2   0  13       36.08       30.61      4.01 o
  -1   0  13        2.97        5.20      1.79 o
   0   0  13       10.22       10.58      2.37 o
   1   0  13        1.02        0.71      1.83 o
  -3   1  13        1.41        2.25      1.42 o
  -2   1  13        0.11        2.10      1.99 o
  -1   1  13        3.15        2.56      1.93 o
   0   1  13        5.52       10.85      2.08 o
  -3   2  13       18.39       16.21      2.78 o
  -2   2  13       21.86       22.18      4.05 o
  -1   2  13       15.91        8.99      2.35 o
   0   2  13        7.68        8.03      1.95 o
  -2   3  13        6.96        3.43      2.03 o
  -1   3  13       10.49       11.51      2.63 o
 
